# Supplementary material for: Dexamethasone Causes Hypertension in Rats Even Under Chemical Blockade of Peripheral Sympathetic Nerves
Source: Front Neurosci. 2019 Dec 6;13:1305. doi: 10.3389/fnins.2019.01305 (PMC6909820; doi:10.3389/fnins.2019.01305)
Supplement: Supplementary file 2 [file Table_1.xlsx]

## Sheet: DELTA
			TABLE S1: Baseline ΔMAP and ΔHR (data of 5 days of recording)
				MAP							HR
			RDNX			MEAN LIMITS			MEDIAN LIMITS				MEAN LIMITS			MEDIAN LIMITS
				MEAN	CI	LOWER	UPPER	MEDIAN	LOWER	UPPER	MEAN	CI	LOWER	UPPER	MEDIAN	LOWER	UPPER
			SHAM/VEH n=5	-3.9968e-15	4.25653	-0.0550192	8.45805	0.196038	0	6	-4.57412e-15	7.03959	-7.03959	7.03959	-0.699685	0	6
			SHAM/DEX n=6	-1.42109e-15	1.28921	-1.28921	1.28921	0.273112	1	6	0	5.59119	-5.59119	5.59119	-0.474137	1	6
			RDNX/VEH n=7	-1.62093e-15	1.61289	-1.61289	1.61289	-0.101883	1	7	1.7053e-14	3.95338	-3.95338	3.95338	-0.0832336	1	7
			RDNX/DEX n=7	-6.12843e-15	1.33053	-1.33053	1.33053	-0.0947641	1	7	8.17124e-15	5.19676	-5.19676	5.19676	-0.0142221	1	7
			ADMX
			SHAM/VEH n=5	-2.84217e-15	2.88165	-2.88165	2.88165	-0.503363	0	6	-4.79616e-15	7.33356	-7.33356	7.33356	1.35317	0	6
			SHAM/DEX n=5	3.96141e-15	2.23235	-2.23235	2.23235	0.0767286	0	6	-6.92779e-15	8.04302	-8.04302	8.04302	-1.11268	0	6
			ADMX/VEH n=6	4.82947e-16	1.12454	-1.12454	1.12454	-0.196999	1	6	-2.06057e-14	3.43091	-3.43091	3.43091	0.395799	1	6
			ADMX/DEX n=6	-4.70735e-15	1.22252	-1.22252	1.22252	-0.277215	1	6	1.33227e-14	5.35289	-5.35289	5.35289	-0.901729	1	6
			6-DAY 6-OHDA
			VEH/VEH n=8	-7.10543e-16	2.18937	-2.18937	2.18937	-0.0486557	1	8	5.68434e-15	5.37292	-5.37292	5.37292	0.188939	1	8
			VEH/DEX n=8	-3.55271e-16	1.58306	-1.58306	1.58306	0.00755451	1	8	-5.68434e-15	4.59335	-4.59335	4.59335	-0.379952	1	8
			6-OHDA/VEH n=7	-4.84057e-15	1.3812	-1.3812	1.3812	-0.0120833	1	7	0	2.84629	-2.84629	2.84629	0.1	1	7
			6-OHDA/DEX n=7	-8.52651e-15	0.76048	-0.76048	0.76048	0.134756	1	7	4.88498e-15	4.13541	-4.13541	4.13541	0.978622	1	7
			ADMX/6-OHDA
			SHAM/VEH n=7	1.61815e-15	1.16255	-1.16255	1.16255	-0.0168823	1	7	0	6.0348	-6.0348	6.0348	-0.163767	1	7
			SHAM/DEX n=7	0.0207118	0.863418	-0.863418	0.863418	0.0547357	1	7	-1.53211e-15	3.80937	-3.80937	3.80937	0.0816379	1	7
			ADMX/6-OHDA/VEH n=8	2.13163e-15	1.58655	-1.58655	1.58655	0.37362	1	8	-7.10543e-15	3.92229	-3.92229	3.92229	-0.0501199	1	8
			ADMX/6-OHDA/DEX n=8	-2.4869e-15	0.388193	-0.388193	0.388193	-0.0965814	1	8	1.42109e-15	3.77393	-3.77393	3.77393	-0.0182571	1	8
			3-DAY 6-OHDA
			SHAM/VEH n=7	-0.559349	2.4747	-3.03405	1.91535	-1.1056	1	7	-8.11573e-15	4.97771	-4.97771	4.97771	0.259849	1	7
			SHAM/DEX n=7	3.9968e-16	1.3229	-1.3229	1.3229	0.22396	1	7	3.28626e-15	3.92029	-3.92029	3.92029	1.0979	1	7
			6-OHDA/VEH n=6	0	0.591726	-0.591726	0.591726	-0.0529557	1	6	-1.95399e-15	6.36481	-6.36481	6.36481	-0.739379	1	6
			6-OHDA/DEX n=7	1.9984e-15	0.698881	-0.698881	0.698881	-0.0516057	1	7	9.70335e-15	2.83269	-2.83269	2.83269	-0.3401	1	7
			CI: Confidence interval.
			Data are shown as the Mean, Confidence Interval (CI), Lower and Upper limits for the Mean and the Median for each treatment group during the 5 days of baseline ΔMAP and ΔHR.
			ΔMAP was computed as the difference between the mean average from each day of recording and the mean average of the 5 days of baseline recording.

## Sheet: RAW
			TABLE S2: Baseline raw MAP and HR (data of 5 days of recording)
				MAP							HR
			RDNX				MEAN LIMITS		MEDIAN LIMITS				MEAN LIMITS			MEDIAN LIMITS
				MEAN	CI	LOWER	UPPER	MEDIAN	LOWER	UPPER	MEAN	CI	LOWER	UPPER	MEDIAN	LOWER	UPPER
			SHAM/VEH n=5	103.406	6	97.4	109.4	101.244	0	6	354.72	21.0045	333.715	375.724	345.239	0	6
			SHAM/DEX n=6	104.514	2.50912	102.005	107.023	104.188	1	6	357.137	7.7811	349.355	364.918	356.418	1	6
			RDNX/VEH n=7	101.419	2.83723	98.5815	104.256	101.288	1	7	345.779	12.0502	333.729	357.829	347.296	1	7
			RDNX/DEX n=7	103.87	3.63905	100.231	107.509	104.645	1	7	353.885	7.9338	345.952	361.819	352.334	1	7
			ADMX
			SHAM/VEH n=5	106.838	6.07622	100.762	112.915	105.235	0	6	387.855	12.6584	375.196	400.513	389.796	0	6
			SHAM/DEX n=5	102.442	3.02062	99.4215	105.463	101.633	0	6	379.431	16.0875	363.344	395.519	379.379	0	6
			ADMX/VEH n=6	101.387	3.25423	98.133	104.641	101.412	1	6	363.05	23.5768	339.473	386.627	372.025	1	6
			ADMX/DEX n=6	100.911	2.70361	98.2077	103.615	100.779	1	6	383.848	9.14224	374.706	392.991	382.678	1	6
			6-DAY 6-OHDA
			VEH/VEH n=8	106.296	6.79217	99.5035	113.088	104.448	1	8	378.419	12.3751	366.044	390.794	376.739	1	8
			VEH/DEX n=8	101.48	2.80643	98.6738	104.287	100.745	1	8	356.262	8.28575	347.976	364.548	354.772	1	8
			6-OHDA/VEH n=7	99.6948	6.06523	93.6296	105.76	101.188	1	7	345.724	9.06338	336.661	354.788	345.653	1	7
			6-OHDA/DEX n=7	103.503	1.74581	101.757	105.248	103.644	1	7	342.703	13.4341	329.269	356.137	350.072	1	7
			ADMX/6-OHDA
			SHAM/VEH n=7	102.228	2.73829	99.4895	104.966	101.943	1	7	368.793	18.1209	350.672	386.914	369.926	1	7
			SHAM/DEX n=7	102.714	2.98631	99.7274	105.7	101.465	1	7	348.941	11.7431	337.198	360.684	349.736	1	7
			ADMX/6-OHDA/VEH n=8	104.962	6.14928	98.8126	111.111	101.553	1	8	345.726	8.23024	337.496	353.956	343.05	1	8
			ADMX/6-OHDA/DEX n=8	102.057	0.59647	101.461	102.654	101.53	1	8	346.924	6.87883	340.045	353.803	347.663	1	8
			3-DAY 6-OHDA
			SHAM/VEH n=7	106.319	4.40376	101.915	110.723	104.541	1	7	383.812	13.3501	370.462	397.162	385.728	1	7
			SHAM/DEX n=7	101.562	2.51981	99.0423	104.082	101.313	1	7	358.839	8.74094	350.098	367.58	358.555	1	7
			6-OHDA/VEH n=6	106.552	2.84473	103.708	109.397	107.089	1	6	361.296	7.75881	353.537	369.055	359.295	1	6
			6-OHDA/DEX n=7	104.303	3.08176	101.221	107.385	105.145	1	7	352.351	11.7778	340.573	364.128	350.776	1	7
			CI: Confidence interval.
			Data are shown as the Mean, Confidence Interval (CI), Lower and Upper limits for the Mean and the Median for each treatment group during the 5 days of baseline MAP and HR.
			MAP and HR were computed as the 14h average during the light phase.
