# Supplementary material for: Dexamethasone Causes Hypertension in Rats Even Under Chemical Blockade of Peripheral Sympathetic Nerves
Source: Front Neurosci. 2019 Dec 6;13:1305. doi: 10.3389/fnins.2019.01305 (PMC6909820; doi:10.3389/fnins.2019.01305)
Supplement: Supplementary file 3 [file Table_2.xlsx]

## Sheet: LIGHT MAP
Supplementary file S1 Light Avg RDNX
DELTA MAP												DELTA MAP											DELTA MAP											DELTA MAP
GROUP	SHAM/VEH											SHAM/DEX											RDNX/VEH											RDNX/DEX
							MEAN LIMITS		MEDIAN LIMITS									MEAN LIMITS		MEDIAN LIMITS									MEAN LIMITS		MEDIAN LIMITS									MEAN LIMITS		MEDIAN LIMITS
	Exp. Day	MEAN	MEDIAN	STD DEV	SEM	CI	LOWER	UPPER	LOWER	UPPER		Exp. Day	MEAN	MEDIAN	STD DEV	SEM	CI	LOWER	UPPER	LOWER	UPPER		Exp. Day	MEAN	MEDIAN	STD DEV	SEM	CI	LOWER	UPPER	LOWER	UPPER		Exp. Day	MEAN	MEDIAN	STD DEV	SEM	CI	LOWER	UPPER	LOWER	UPPER
1	Baseline1	-0.424588	2.114	2.114	0.94541	1.85297	-2.27756	1.42838	0.3146	5.6854		Baseline1	0.162847	0.704771	2.09816	0.85657	1.67885	-1.516	1.84169	0.6088	6.3912		Baseline1	-0.125659	0.195621	2.21819	0.838396	1.64323	-1.76888	1.51757	0.9128	7.0872		Baseline1	1.02079	0.76	1.80355	0.68168	1.33607	-0.315274	2.35686	0.9128	7.0872
2	Baseline2	-1.13531	-0.595074	-0.595074	-0.266125	0	0	0	0.3146	5.6854		Baseline2	-0.478819	-0.337236	1.43113	0.584256	1.14512	-1.62394	0.6663	0.6088	6.3912		Baseline2	0.215193	-0.297357	1.96973	0.74449	1.45917	-1.24398	1.67437	0.9128	7.0872		Baseline2	-0.464183	-1.13432	1.99851	0.755367	1.48049	-1.94467	1.01631	0.9128	7.0872
3	Baseline3	-0.23328	-1.8065	-1.8065	-0.807891	0	0	0	0.3146	5.6854		Baseline3	-0.0982697	-0.0476805	1.16424	0.475297	0.931565	-1.02984	0.833296	0.6088	6.3912		Baseline3	-0.354534	-1.69124	2.72306	1.02922	2.01723	-2.37177	1.6627	0.9128	7.0872		Baseline3	-1.20346	-1.38363	1.24102	0.469062	0.919344	-2.1228	-0.284112	0.9128	7.0872
4	Baseline4	0.842632	1.16146	1.16146	0.519422	1.01805	-0.175416	1.86068	0.3146	5.6854		Baseline4	-0.359939	-0.201308	1.71289	0.699285	1.37057	-1.73051	1.01063	0.6088	6.3912		Baseline4	-0.148382	0.6532	2.35751	0.891053	1.74643	-1.89481	1.59805	0.9128	7.0872		Baseline4	-0.167238	0.217645	1.12273	0.424351	0.831712	-0.998951	0.664474	0.9128	7.0872
5	Baseline5	0.950546	0.1063	0.1063	0.0475388	0.0931743	0.857372	1.04372	0.3146	5.6854		Baseline5	0.774181	1.24701	1.6496	0.673448	1.31993	-0.545753	2.09411	0.6088	6.3912		Baseline5	0.413381	0.630357	1.61772	0.611441	1.1984	-0.785022	1.61178	0.9128	7.0872		Baseline5	0.814084	1.06649	2.81461	1.06382	2.08506	-1.27097	2.89914	0.9128	7.0872
6	SURG	11.3883	12.292	12.292	5.49715	10.7742	0.614068	22.1625	0.3146	5.6854		SURG	10.721	10.3691	3.32372	1.3569	2.65948	8.0615	13.3805	0.6088	6.3912		SURG	0.356404	-1.60187	10.9881	4.15311	8.13994	-7.78354	8.49635	0.9128	7.0872		SURG	-1.44543	-2.74572	4.21955	1.59484	3.12583	-4.57126	1.68041	0.9128	7.0872
7	PRE1	4.17923	6.92796	6.92796	3.09828	6.07252	-1.89328	10.2517	0.3146	5.6854		PRE1	3.49778	2.44338	3.22372	1.31608	2.57946	0.918318	6.07724	0.6088	6.3912		PRE1	2.28081	1.58451	6.70085	2.53268	4.96397	-2.68316	7.24478	0.9128	7.0872		PRE1	-1.18404	-1.70658	6.12091	2.31349	4.53435	-5.71839	3.35031	0.9128	7.0872
8	PRE2	3.64687	3.79307	3.79307	1.69631	3.32471	0.322164	6.97159	0.3146	5.6854		PRE2	1.66638	1.61811	2.16856	0.885312	1.73518	-0.0687976	3.40156	0.6088	6.3912		PRE2	0.716167	1.1042	7.30474	2.76093	5.41133	-4.69516	6.1275	0.9128	7.0872		PRE2	-1.51031	-4.22351	5.56124	2.10195	4.11974	-5.63006	2.60943	0.9128	7.0872
9	PRE3	3.00212	3.1085	3.1085	1.39016	2.72467	0.277452	5.72679	0.3146	5.6854		PRE3	1.69794	1.58216	2.64793	1.08101	2.11875	-0.420805	3.81669	0.6088	6.3912		PRE3	-3.83225	-5.22229	4.2552	1.60832	3.15224	-6.98449	-0.680011	0.9128	7.0872		PRE3	-4.83391	-7.36163	4.49968	1.70072	3.33335	-8.16726	-1.50057	0.9128	7.0872
10	PRE4	2.93532	2.01176	2.01176	0.899685	1.76335	1.17197	4.69867	0.3146	5.6854		PRE4	-0.169296	-1.25763	2.94753	1.20332	2.35847	-2.52777	2.18917	0.6088	6.3912		PRE4	-4.88663	-7.08044	7.79934	2.94787	5.77773	-10.6644	0.8911	0.9128	7.0872		PRE4	-8.01196	-8.67046	4.18576	1.58207	3.1008	-11.1128	-4.91116	0.9128	7.0872
11	VEH1	0.967106	1.9996	1.9996	0.89425	1.7527	-0.785593	2.7198	0.3146	5.6854		DEX1	-1.51221	-1.90469	1.6842	0.687574	1.34762	-2.85983	-0.164588	0.6088	6.3912		VEH1	-7.56407	-8.36014	3.56651	1.34801	2.64206	-10.2061	-4.92201	0.9128	7.0872		DEX1	-7.42688	-9.10848	3.76706	1.42381	2.79062	-10.2175	-4.63626	0.9128	7.0872
12	VEH2	0.811289	4.98753	4.98753	2.23049	4.37169	-3.5604	5.18297	0.3146	5.6854		DEX2	3.07431	2.52949	2.96468	1.21033	2.37219	0.702118	5.44651	0.6088	6.3912		VEH2	-7.22521	-6.87885	3.70858	1.40171	2.7473	-9.97252	-4.47791	0.9128	7.0872		DEX2	-0.404341	0.572987	2.4886	0.940601	1.84354	-2.24789	1.4392	0.9128	7.0872
13	VEH3	0.603573	2.59996	2.59996	1.16274	2.27893	-1.67535	2.8825	0.3146	5.6854		DEX3	2.84307	2.55231	3.69918	1.51018	2.95991	-0.116835	5.80298	0.6088	6.3912		VEH3	-7.44327	-7.58331	3.21338	1.21454	2.38046	-9.82373	-5.06281	0.9128	7.0872		DEX3	1.78573	3.79227	4.6089	1.742	3.41426	-1.62853	5.19998	0.9128	7.0872
14	VEH4	0.530732	3.16861	3.16861	1.41704	2.77735	-2.24662	3.30809	0.3146	5.6854		DEX4	4.04772	4.75539	5.54356	2.26315	4.43569	-0.387977	8.48341	0.6088	6.3912		VEH4	-7.70301	-8.3267	3.77518	1.42688	2.79664	-10.4996	-4.90636	0.9128	7.0872		DEX4	3.96029	5.57427	4.80688	1.81683	3.56092	0.399372	7.52121	0.9128	7.0872
15	VEH5	1.35537	5.00643	5.00643	2.23894	4.38825	-3.03287	5.74362	0.3146	5.6854		DEX5	5.88149	4.66499	3.30335	1.34859	2.64318	3.23831	8.52467	0.6088	6.3912		VEH5	-8.19284	-8.52221	2.63486	0.995883	1.95189	-10.1447	-6.24095	0.9128	7.0872		DEX5	6.77274	9.24234	6.73299	2.54483	4.98777	1.78497	11.7605	0.9128	7.0872
16	VEH6	-0.806325	1.3385	1.3385	0.598594	1.17322	-1.97955	0.366898	0.3146	5.6854		DEX6	8.227	6.67803	5.01339	2.04671	4.01147	4.21553	12.2385	0.6088	6.3912		VEH6	-6.71166	-6.40214	3.3154	1.2531	2.45604	-9.1677	-4.25562	0.9128	7.0872		DEX6	9.9775	12.0309	3.80003	1.43628	2.81505	7.16245	12.7925	0.9128	7.0872
17	VEH7	-0.692211	3.46244	3.46244	1.54845	3.03491	-3.72712	2.3427	0.3146	5.6854		DEX7	11.1169	9.87135	4.27943	1.74707	3.42419	7.69273	14.5411	0.6088	6.3912		VEH7	-7.65708	-8.17516	3.31232	1.25194	2.45376	-10.1108	-5.20333	0.9128	7.0872		DEX7	12.6942	13.4119	4.31822	1.63213	3.19892	9.49529	15.8931	0.9128	7.0872
	Data (B5-AR22 cells) are shown as the Mean, Median, Standard Deviation (STD DEV), Standard error (SEM), Confidence Interval (CI), Lower and Upper limits for the Mean and the Median for each treatment group.
	ΔMAP was computed as the difference between the mean average from each day of recording and the mean average of the 5 days of baseline recording.
												NORMALIZED TO DAY 10																						NORMALIZED TO DAY 10
												DAY 10	0	0	0	0	0	0	0	0.6088	6.3912													DAY 10	0	0	0	0	0	0	0	0.9128	7.0872
												DEX1	-1.34291	-1.2211	2.60165	1.06212	2.08171	-3.42463	0.738801	0.6088	6.3912													DEX1	0.585081	0.719643	1.32436	0.500562	0.981083	-0.396003	1.56616	0.9128	7.0872
												DEX2	3.24361	2.93639	1.88942	0.771352	1.51182	1.73178	4.75543	0.6088	6.3912													DEX2	7.60762	6.33864	3.58919	1.35659	2.65886	4.94876	10.2665	0.9128	7.0872
												DEX3	3.01237	3.30118	2.32703	0.950004	1.86197	1.15039	4.87434	0.6088	6.3912													DEX3	9.79769	9.13643	4.3416	1.64097	3.21624	6.58145	13.0139	0.9128	7.0872
												DEX4	4.21701	4.54096	3.93524	1.60655	3.14879	1.06823	7.3658	0.6088	6.3912													DEX4	11.9723	12.0313	3.86011	1.45898	2.85956	9.1127	14.8318	0.9128	7.0872
												DEX5	6.05079	6.24275	1.13249	0.462335	0.90616	5.14463	6.95695	0.6088	6.3912													DEX5	14.7847	16.5676	5.49824	2.07814	4.07308	10.7116	18.8578	0.9128	7.0872
												DEX6	8.3963	7.92268	2.8442	1.16114	2.27579	6.1205	10.6721	0.6088	6.3912													DEX6	17.9895	16.155	4.06723	1.53727	3.01299	14.9765	21.0024	0.9128	7.0872
												DEX7	11.2862	11.0299	2.66135	1.08649	2.12949	9.15673	13.4157	0.6088	6.3912													DEX7	20.7062	21.4858	3.91653	1.48031	2.90135	17.8048	23.6075	0.9128	7.0872
												Data (M28-V35 and AI28-AR35 cells) are shown as the Mean, Median, Standard Deviation (STD DEV), Standard error (SEM), Confidence Interval (CI), Lower and Upper limits for the Mean and the Median for each treatment group.
												Normalized ΔMAP to day 10 was computed as the difference between the mean average from each day of oral treatment (11-17) and day 10.

## Sheet: LIGHT HR
Supplementary file S1 Light Avg RDNX
DELTA HR												DELTA HR											DELTA HR											DELTA HR
GROUP	SHAM/VEH											SHAM/DEX											RDNX/VEH											RDNX/DEX
							MEAN LIMITS		MEDIAN LIMITS									MEAN LIMITS		MEDIAN LIMITS									MEAN LIMITS		MEDIAN LIMITS									MEAN LIMITS		MEDIAN LIMITS
	Exp. Day	MEAN	MEDIAN	STD DEV	SEM	CI	LOWER	UPPER	LOWER	UPPER		Exp. Day	MEAN	MEDIAN	STD DEV	SEM	CI	LOWER	UPPER	LOWER	UPPER		Exp. Day	MEAN	MEDIAN	STD DEV	SEM	CI	LOWER	UPPER	LOWER	UPPER		Exp. Day	MEAN	MEDIAN	STD DEV	SEM	CI	LOWER	UPPER	LOWER	UPPER
	Baseline1	1.64135	4.39712	13.4447	6.01267	11.7846	-10.1433	13.426	0.3146	5.6854		Baseline1	2.302	0.784716	7.23063	2.95189	5.7856	-3.4836	8.0876	0.6088	6.3912		Baseline1	6.87746	6.84234	5.74672	2.17206	4.25715	2.62031	11.1346	0.9128	7.0872		Baseline1	6.06929	2.79918	8.26435	3.12363	6.12221	-0.0529205	12.1915	0.9128	7.0872
	Baseline2	-0.600024	1.66478	5.51127	2.46472	4.83076	-5.43078	4.23073	0.3146	5.6854		Baseline2	-3.19348	-1.67691	6.9064	2.81953	5.52617	-8.71965	2.3327	0.6088	6.3912		Baseline2	0.00991203	0.215	3.28363	1.24109	2.4325	-2.42259	2.44241	0.9128	7.0872		Baseline2	-2.50059	-1.68841	5.99759	2.26687	4.44299	-6.94358	1.9424	0.9128	7.0872
	Baseline3	-1.55278	-5.69836	6.33097	2.8313	5.54924	-7.10202	3.99647	0.3146	5.6854		Baseline3	-3.84341	-5.09303	5.55802	2.26905	4.44726	-8.29067	0.603853	0.6088	6.3912		Baseline3	-2.13619	-2.6364	6.06197	2.29121	4.49069	-6.62688	2.35449	0.9128	7.0872		Baseline3	-6.56022	-7.43303	6.10224	2.30643	4.52052	-11.0807	-2.03971	0.9128	7.0872
	Baseline4	-1.39262	-4.64723	7.25982	3.24669	6.3634	-7.75602	4.97077	0.3146	5.6854		Baseline4	1.30377	0.226129	6.44405	2.63077	5.15622	-3.85244	6.45999	0.6088	6.3912		Baseline4	-4.93579	-4.66241	3.8304	1.44776	2.83755	-7.77334	-2.09824	0.9128	7.0872		Baseline4	-3.13962	-1.82301	7.64598	2.88991	5.66412	-8.80374	2.5245	0.9128	7.0872
	Baseline5	1.90408	0.785257	7.60956	3.4031	6.66995	-4.76588	8.57403	0.3146	5.6854		Baseline5	3.43111	3.38841	8.79921	3.59226	7.04071	-3.6096	10.4718	0.6088	6.3912		Baseline5	0.184614	-0.174695	7.76059	2.93323	5.74902	-5.56441	5.93364	0.9128	7.0872		Baseline5	6.13115	8.07416	7.0653	2.67043	5.23395	0.897202	11.3651	0.9128	7.0872
	SURG	27.7073	35.1257	16.0313	7.16941	14.0518	13.6555	41.7591	0.3146	5.6854		SURG	22.381	15.3498	20.8805	8.52441	16.7075	5.67348	39.0886	0.6088	6.3912		SURG	39.6925	49.1631	21.7051	8.20375	16.0791	23.6135	55.7716	0.9128	7.0872		SURG	47.4684	48.6882	17.5762	6.64317	13.0204	34.448	60.4887	0.9128	7.0872
	PRE1	13.8207	12.2294	10.6625	4.7684	9.3459	4.47484	23.1666	0.3146	5.6854		PRE1	10.8108	9.12866	6.90643	2.81954	5.52619	5.28465	16.337	0.6088	6.3912		PRE1	42.0547	32.3432	20.5166	7.75455	15.1986	26.8561	57.2533	0.9128	7.0872		PRE1	35.1765	34.5651	16.0226	6.05596	11.8695	23.3071	47.046	0.9128	7.0872
	PRE2	6.7094	9.8029	15.7893	7.06118	13.8397	-7.13025	20.5491	0.3146	5.6854		PRE2	8.45343	10.6116	6.72112	2.74389	5.37792	3.07551	13.8313	0.6088	6.3912		PRE2	26.3098	28.7204	14.3714	5.43187	10.6463	15.6635	36.9561	0.9128	7.0872		PRE2	22.2117	22.3159	8.17602	3.09025	6.05677	16.1549	28.2685	0.9128	7.0872
	PRE3	2.15988	7.2604	15.9681	7.14117	13.9964	-11.8366	16.1563	0.3146	5.6854		PRE3	9.665	12.273	11.0623	4.51618	8.85156	0.813449	18.5166	0.6088	6.3912		PRE3	28.2275	28.3017	8.71015	3.29213	6.45245	21.775	34.6799	0.9128	7.0872		PRE3	23.1953	24.2625	8.19197	3.09627	6.06858	17.1267	29.2639	0.9128	7.0872
	PRE4	0.269362	1.28161	13.5422	6.05627	11.8701	-11.6007	12.1394	0.3146	5.6854		PRE4	3.57924	2.21116	7.65733	3.12609	6.12703	-2.54779	9.70626	0.6088	6.3912		PRE4	15.9152	16.7116	5.14754	1.94559	3.81328	12.1019	19.7284	0.9128	7.0872		PRE4	20.4913	20.8034	9.35939	3.53752	6.93341	13.5579	27.4247	0.9128	7.0872
	VEH1	1.68852	4.76967	19.2369	8.60299	16.8616	-15.173	18.5501	0.3146	5.6854		DEX1	3.91395	4.5363	5.22127	2.13157	4.17781	-0.263856	8.09176	0.6088	6.3912		VEH1	15.6199	19.172	8.82947	3.33722	6.54084	9.07905	22.1607	0.9128	7.0872		DEX1	13.4596	8.06256	12.2197	4.61862	9.05232	4.4073	22.5119	0.9128	7.0872
	VEH2	-0.0327098	5.07586	15.4763	6.92122	13.5653	-13.5981	13.5326	0.3146	5.6854		DEX2	-14.7073	-14.1202	7.37137	3.00935	5.89822	-20.6056	-8.80913	0.6088	6.3912		VEH2	8.2192	7.26861	5.89311	2.22739	4.3656	3.8536	12.5848	0.9128	7.0872		DEX2	-9.89146	-15.7345	14.218	5.3739	10.5327	-20.4241	0.641198	0.9128	7.0872
	VEH3	2.71352	2.388	19.133	8.55654	16.7705	-14.057	19.484	0.3146	5.6854		DEX3	-16.1307	-16.3387	8.55372	3.49204	6.84427	-22.9749	-9.28639	0.6088	6.3912		VEH3	15.0129	16.7697	8.02868	3.03456	5.94762	9.06523	20.9605	0.9128	7.0872		DEX3	-16.9796	-17.6723	12.5335	4.73723	9.28479	-26.2644	-7.69479	0.9128	7.0872
	VEH4	-2.38037	1.1744	19.0333	8.51193	16.6831	-19.0635	14.3027	0.3146	5.6854		DEX4	-27.6855	-28.2008	7.58772	3.09767	6.07133	-33.7568	-21.6141	0.6088	6.3912		VEH4	8.94711	7.92764	6.20231	2.34425	4.59465	4.35246	13.5418	0.9128	7.0872		DEX4	-23.9352	-25.2283	12.062	4.559	8.93548	-32.8707	-14.9998	0.9128	7.0872
	VEH5	1.88666	6.56048	16.9007	7.55823	14.8139	-12.9272	16.7005	0.3146	5.6854		DEX5	-27.2998	-28.4875	4.38789	1.79135	3.51098	-30.8108	-23.7888	0.6088	6.3912		VEH5	8.04336	8.99736	3.04473	1.1508	2.25553	5.78783	10.2989	0.9128	7.0872		DEX5	-16.9891	-21.8667	14.7635	5.58007	10.9367	-27.9258	-6.05236	0.9128	7.0872
	VEH6	-5.10955	-6.69039	14.0517	6.2841	12.3166	-17.4262	7.20706	0.3146	5.6854		DEX6	-26.9988	-25.6923	8.49782	3.46922	6.79955	-33.7983	-20.1992	0.6088	6.3912		VEH6	5.00892	4.37025	5.12453	1.93689	3.79623	1.21269	8.80516	0.9128	7.0872		DEX6	-25.7469	-27.7552	15.7793	5.96401	11.6892	-37.4362	-14.0577	0.9128	7.0872
	VEH7	1.44576	6.63464	15.0242	6.71902	13.169	-11.7233	14.6148	0.3146	5.6854		DEX7	-25.7182	-25.6698	8.70553	3.55402	6.96575	-32.6839	-18.7524	0.6088	6.3912		VEH7	9.09542	10.6304	7.66747	2.89803	5.68004	3.41538	14.7755	0.9128	7.0872		DEX7	-22.7918	-24.5042	14.6689	5.54432	10.8667	-33.6585	-11.9252	0.9128	7.0872
	Data (B5-AR22 cells) are shown as the Mean, Median, Standard Deviation (STD DEV), Standard error (SEM), Confidence Interval (CI), Lower and Upper limits for the Mean and the Median for each treatment group.
	ΔHR was computed as the difference between the mean average from each day of recording and the mean average of the 5 days of baseline recording.
												NORMALIZED TO DAY 10																						NORMALIZED TO DAY 10
												DAY 10	0	0	0	0	0	0	0	0.6088	6.3912													DAY 10	0	0	0	0	0	0	0	0.9128	7.0872
												DEX1	0.334712	-3.23373	9.30146	3.79731	7.44258	-7.10787	7.7773	0.6088	6.3912													DEX1	-7.03164	-5.29921	8.08505	3.05586	5.98938	-13.021	-1.04226	0.9128	7.0872
												DEX2	-18.2866	-21.8301	11.3042	4.61493	9.0451	-27.3317	-9.24148	0.6088	6.3912													DEX2	-30.3827	-32.5591	12.2238	4.62018	9.05538	-39.4381	-21.3273	0.9128	7.0872
												DEX3	-19.7099	-16.3117	7.84566	3.20298	6.27772	-25.9876	-13.4322	0.6088	6.3912													DEX3	-37.4708	-37.885	15.029	5.68044	11.1335	-48.6043	-26.3374	0.9128	7.0872
												DEX4	-31.2647	-30.7094	6.92107	2.82551	5.5379	-36.8026	-25.7268	0.6088	6.3912													DEX4	-44.4265	-45.3249	15.7491	5.95261	11.6669	-56.0934	-32.7596	0.9128	7.0872
												DEX5	-30.8791	-30.967	5.26017	2.14746	4.20894	-35.088	-26.6701	0.6088	6.3912													DEX5	-37.4804	-44.1513	19.7144	7.45134	14.6044	-52.0847	-22.876	0.9128	7.0872
												DEX6	-30.578	-27.8694	6.22314	2.54058	4.97945	-35.5575	-25.5986	0.6088	6.3912													DEX6	-46.2382	-50.4846	18.1245	6.85041	13.4266	-59.6648	-32.8117	0.9128	7.0872
												DEX7	-29.2974	-29.5053	10.2141	4.16988	8.17282	-37.4702	-21.1246	0.6088	6.3912													DEX7	-43.2831	-48.8388	20.0109	7.5634	14.824	-58.1071	-28.4591	0.9128	7.0872
												Data (M28-V35 and AI28-AR35 cells) are shown as the Mean, Median, Standard Deviation (STD DEV), Standard error (SEM), Confidence Interval (CI), Lower and Upper limits for the Mean and the Median for each treatment group.
												Normalized ΔHR to day 10 was computed as the difference between the mean average from each day of oral treatment (11-17) and day 10.
