# Supplementary material for: Dexamethasone Causes Hypertension in Rats Even Under Chemical Blockade of Peripheral Sympathetic Nerves
Source: Front Neurosci. 2019 Dec 6;13:1305. doi: 10.3389/fnins.2019.01305 (PMC6909820; doi:10.3389/fnins.2019.01305)
Supplement: Supplementary file 4 [file Table_3.xlsx]

## Sheet: LIGHT MAP
Supplementary file S2 Light Avg ADMX
DELTA MAP												DELTA MAP											DELTA MAP											DELTA MAP
GROUP	SHAM/VEH											SHAM/DEX											ADMX/VEH											ADMX/DEX
							MEAN LIMITS		MEDIAN LIMITS									MEAN LIMITS		MEDIAN LIMITS									MEAN LIMITS		MEDIAN LIMITS									MEAN LIMITS		MEDIAN LIMITS
	Exp. Day	MEAN	MEDIAN	STD DEV	SEM	CI	LOWER	UPPER	LOWER	UPPER		Exp. Day	MEAN	MEDIAN	STD DEV	SEM	CI	LOWER	UPPER	LOWER	UPPER		Exp. Day	MEAN	MEDIAN	STD DEV	SEM	CI	LOWER	UPPER	LOWER	UPPER		Exp. Day	MEAN	MEDIAN	STD DEV	SEM	CI	LOWER	UPPER	LOWER	UPPER
1	Baseline1	0.0129286	0.396657	1.54484	0.690872	1.35408	-1.34115	1.36701	0.3146	5.6854		Baseline1	0.976869	0.921557	1.95866	0.87594	1.71681	-0.739941	2.69368	0.3146	5.6854		Pre ADMX 2	1.15522	1.47586	1.32698	0.541736	1.06178	0.0934344	2.217	0.6088	6.3912		Baseline1	0.688131	0.217129	2.31771	0.946201	1.85452	-1.16639	2.54265	0.6088	6.3912
2	Baseline2	-0.363429	-0.328986	4.24111	1.89668	3.71743	-4.08086	3.354	0.3146	5.6854		Baseline2	1.74161	2.43956	2.0012	0.894964	1.7541	-0.0124835	3.49571	0.3146	5.6854		Pre ADMX 3	-0.495546	-0.437457	1.12045	0.457423	0.896532	-1.39208	0.400986	0.6088	6.3912		Baseline2	1.04797	1.13058	0.721864	0.2947	0.577601	0.470367	1.62557	0.6088	6.3912
3	Baseline3	-1.18491	-0.766843	2.20233	0.984911	1.93039	-3.1153	0.745475	0.3146	5.6854		Baseline3	-0.0668571	0.539343	1.27814	0.571603	1.12032	-1.18718	1.05346	0.3146	5.6854		Pre ADMX 4	-0.510048	-0.742971	1.16269	0.474665	0.930327	-1.44037	0.42028	0.6088	6.3912		Baseline3	1.15864	1.07588	1.59547	0.651346	1.27661	-0.117977	2.43525	0.6088	6.3912
4	Baseline4	0.158029	-3.51141	6.59926	2.95128	5.7844	-5.62637	5.94243	0.3146	5.6854		Baseline4	-2.66667	-2.35994	1.87011	0.83634	1.6392	-4.30587	-1.02747	0.3146	5.6854		Pre ADMX 5	-0.155906	-0.245111	0.76893	0.313915	0.615261	-0.771167	0.459355	0.6088	6.3912		Baseline4	-1.13277	-1.29917	0.849688	0.346884	0.67988	-1.81265	-0.452895	0.6088	6.3912
5	Baseline5	1.37739	1.69377	1.85042	0.827532	1.62193	-0.244547	2.99932	0.3146	5.6854		Baseline5	0.0150457	-1.15687	5.626	2.51602	4.93131	-4.91627	4.94636	0.3146	5.6854		Pre ADMX 6	0.00628333	-1.03531	2.648	1.08104	2.1188	-2.11252	2.12508	0.6088	6.3912		Baseline5	-1.76196	-2.51049	2.15457	0.8796	1.72398	-3.48595	-0.0379785	0.6088	6.3912
6	SURG	-1.93712	-2.44941	2.35156	1.05165	2.06119	-3.99831	0.124072	0.3146	5.6854		SURG	1.22376	2.40975	3.55321	1.58904	3.11447	-1.89071	4.33823	0.3146	5.6854		ADMX Surgery	8.05406	7.12518	5.67825	2.31814	4.54347	3.5106	12.5975	0.6088	6.3912		SURG	7.5287	5.60837	4.68684	1.9134	3.75019	3.77852	11.2789	0.6088	6.3912
7	PRE1	-1.58474	-2.20349	2.64024	1.18075	2.31423	-3.89897	0.729484	0.3146	5.6854		PRE1	2.01268	1.50777	7.15015	3.19764	6.26727	-4.25459	8.27994	0.3146	5.6854		Pre Veh 1	2.69333	0.238086	7.44237	3.03834	5.95503	-3.2617	8.64836	0.6088	6.3912		PRE1	1.69451	1.05603	3.8348	1.56555	3.06842	-1.37391	4.76293	0.6088	6.3912
8	PRE2	-2.20071	-1.67199	4.33642	1.93931	3.80097	-6.00168	1.60026	0.3146	5.6854		PRE2	0.245007	-0.3828	3.72955	1.6679	3.26903	-3.02402	3.51404	0.3146	5.6854		Pre Veh 2	-2.04886	-2.47937	5.63552	2.30069	4.50927	-6.55813	2.46041	0.6088	6.3912		PRE2	-2.81969	-2.94061	2.14709	0.876546	1.718	-4.53769	-1.10169	0.6088	6.3912
9	PRE3	-0.230371	-1.3728	3.26107	1.4584	2.85841	-3.08878	2.62803	0.3146	5.6854		PRE3	2.35591	1.95606	3.43612	1.53668	3.01184	-0.655929	5.36775	0.3146	5.6854		Pre Veh 3	-3.8663	-4.38806	2.91228	1.18893	2.33026	-6.19657	-1.53604	0.6088	6.3912		PRE3	-4.27291	-4.81055	4.08597	1.66809	3.26939	-7.54231	-1.00352	0.6088	6.3912
10	PRE4	-0.927314	-1.33574	3.0458	1.36212	2.66971	-3.59703	1.7424	0.3146	5.6854		PRE4	1.07281	1.06849	3.13925	1.40391	2.75162	-1.67881	3.82443	0.3146	5.6854		Pre Veh 4	-4.31826	-5.30871	2.56731	1.0481	2.05424	-6.3725	-2.26402	0.6088	6.3912		PRE4	-4.63403	-3.47471	3.02678	1.23568	2.42188	-7.05591	-2.21214	0.6088	6.3912
11	VEH1	0.115029	0.0629143	2.03017	0.907918	1.77949	-1.66446	1.89452	0.3146	5.6854		DEX1	2.90361	3.60363	5.06196	2.26378	4.43692	-1.53331	7.34053	0.3146	5.6854		Vehicle 1	-5.02846	-6.05879	2.43015	0.992104	1.94449	-6.97295	-3.08397	0.6088	6.3912		DEX1	-4.6502	-4.93969	2.92649	1.19473	2.34163	-6.99184	-2.30857	0.6088	6.3912
12	VEH2	-0.421957	-0.105414	1.6493	0.737588	1.44565	-1.8676	1.02369	0.3146	5.6854		DEX2	5.4958	6.80691	4.17791	1.86842	3.66203	1.83376	9.15783	0.3146	5.6854		Vehicle 2	-5.35681	-5.92063	4.15763	1.69735	3.32674	-8.68355	-2.03007	0.6088	6.3912		DEX2	5.25012	3.39466	4.18785	1.70968	3.35092	1.89921	8.60104	0.6088	6.3912
13	VEH3	-2.40909	-1.56977	2.05177	0.917579	1.79842	-4.20751	-0.610664	0.3146	5.6854		DEX3	6.8562	6.9987	3.345	1.49593	2.93196	3.92424	9.78816	0.3146	5.6854		Vehicle 3	-4.58879	-5.07796	2.91062	1.18826	2.32894	-6.91772	-2.25985	0.6088	6.3912		DEX3	8.19304	7.47881	3.03954	1.24089	2.4321	5.76095	10.6251	0.6088	6.3912
14	VEH4	-1.89404	-1.35394	2.21923	0.992471	1.94521	-3.83925	0.0511645	0.3146	5.6854		DEX4	9.61767	8.57631	3.0352	1.35738	2.66042	6.95725	12.2781	0.3146	5.6854		Vehicle 4	-3.63919	-4.71542	3.27009	1.33501	2.61657	-6.25576	-1.02263	0.6088	6.3912		DEX4	11.2977	10.7174	3.94565	1.61081	3.15712	8.14056	14.4548	0.6088	6.3912
15	VEH5	-1.6492	-1.10081	2.14225	0.958042	1.87773	-3.52693	0.228528	0.3146	5.6854		DEX5	12.8957	12.2182	2.41305	1.07915	2.11509	10.7806	15.0108	0.3146	5.6854		Vehicle 5	-2.98668	-5.07883	4.37131	1.78458	3.49771	-6.48439	0.51103	0.6088	6.3912		DEX5	14.7951	15.5313	3.78714	1.54609	3.03029	11.7649	17.8254	0.6088	6.3912
16	VEH6	-1.25244	-1.35394	2.935	1.31257	2.57259	-3.82504	1.32015	0.3146	5.6854		DEX6	13.5925	16.2429	4.57694	2.04687	4.01179	9.58068	17.6043	0.3146	5.6854		Vehicle 6	-2.17616	-3.39015	3.98766	1.62796	3.19073	-5.36689	1.01458	0.6088	6.3912		DEX6	16.3341	15.7199	3.93923	1.60819	3.15199	13.1821	19.4861	0.6088	6.3912
17	VEH7	-1.00917	-1.35394	2.53746	1.13479	2.22414	-3.23331	1.21497	0.3146	5.6854		DEX7	15.9612	15.9141	4.41058	1.97247	3.86597	12.0953	19.8272	0.3146	5.6854		Vehicle 7	-0.792255	-0.60075	3.02049	1.23311	2.41685	-3.20911	1.6246	0.6088	6.3912		DEX7	17.414	15.9708	4.65029	1.89847	3.72094	13.6931	21.1349	0.6088	6.3912
	Data (B5-AR22 cells) are shown as the Mean, Median, Standard Deviation (STD DEV), Standard error (SEM), Confidence Interval (CI), Lower and Upper limits for the Mean and the Median for each treatment group.
	ΔMAP was computed as the difference between the mean average from each day of recording and the mean average of the 5 days of baseline recording.
												NORMALIZED TO DAY 10																						NORMALIZED TO DAY 10
												PRE4	0	0	0	0	0	0	0	0.3146	5.6854													PRE4	0	0	0	0	0	0	0	0.6088	6.3912
												DEX1	1.8308	-0.704857	5.60266	2.50558	4.91086	-3.08005	6.74166	0.3146	5.6854													DEX1	-0.016175	0.640607	2.6582	1.08521	2.12697	-2.14314	2.11079	0.6088	6.3912
												DEX2	4.42299	3.15026	5.19647	2.32393	4.55482	-0.131836	8.97781	0.3146	5.6854													DEX2	9.88415	10.1937	4.29977	1.75537	3.44047	6.44368	13.3246	0.6088	6.3912
												DEX3	5.78339	4.07393	4.8356	2.16255	4.23851	1.54488	10.0219	0.3146	5.6854													DEX3	12.8271	11.8562	3.66093	1.49457	2.9293	9.89777	15.7564	0.6088	6.3912
												DEX4	8.54486	6.82157	4.82636	2.15842	4.23042	4.31445	12.7753	0.3146	5.6854													DEX4	15.9317	15.985	5.06442	2.06754	4.05231	11.8794	19.984	0.6088	6.3912
												DEX5	11.8229	11.0504	4.33224	1.93744	3.79731	8.02556	15.6202	0.3146	5.6854													DEX5	19.4292	20.3245	5.43916	2.22053	4.35215	15.077	23.7813	0.6088	6.3912
												DEX6	12.5197	11.6923	5.15892	2.30714	4.52191	7.99776	17.0416	0.3146	5.6854													DEX6	20.9681	19.8758	4.81932	1.96748	3.85618	17.1119	24.8243	0.6088	6.3912
												DEX7	14.8884	12.033	5.40632	2.41778	4.73876	10.1496	19.6272	0.3146	5.6854													DEX7	22.048	22.0383	5.00152	2.04186	4.00197	18.0461	26.05	0.6088	6.3912
												Data (M28-V35 and AI28-AR35 cells) are shown as the Mean, Median, Standard Deviation (STD DEV), Standard error (SEM), Confidence Interval (CI), Lower and Upper limits for the Mean and the Median for each treatment group.
												Normalized ΔMAP to day 10 was computed as the difference between the mean average from each day of oral treatment (11-17) and day 10.

## Sheet: LIGHT HR
Supplementary file S2 Light Avg ADMX
DELTA HR												DELTA HR											DELTA HR											DELTA HR
GROUP	SHAM/VEH											SHAM/DEX											ADMX/VEH											ADMX/DEX
							MEAN LIMITS		MEDIAN LIMITS									MEAN LIMITS		MEDIAN LIMITS									MEAN LIMITS		MEDIAN LIMITS									MEAN LIMITS		MEDIAN LIMITS
	Exp. Day	MEAN	MEDIAN	STD DEV	SEM	CI	LOWER	UPPER	LOWER	UPPER		Exp. Day	MEAN	MEDIAN	STD DEV	SEM	CI	LOWER	UPPER	LOWER	UPPER		Exp. Day	MEAN	MEDIAN	STD DEV	SEM	CI	LOWER	UPPER	LOWER	UPPER		Exp. Day	MEAN	MEDIAN	STD DEV	SEM	CI	LOWER	UPPER	LOWER	UPPER
	Baseline1	-4.59055	-4.3314	4.32545	1.9344	3.79135	-8.3819	-0.799198	0.3146	5.6854		Baseline1	-2.80242	-1.26699	4.19404	1.87563	3.67617	-6.47859	0.873748	0.3146	5.6854		Baseline1	1.94621	9.38933	17.4177	7.11073	13.9368	-11.9906	15.883	0.6088	6.3912		Baseline1	2.98134	2.25118	5.45188	2.22572	4.36234	-1.38099	7.34368	0.6088	6.3912
	Baseline2	-1.71616	1.05817	8.95865	4.00643	7.85246	-9.56862	6.13629	0.3146	5.6854		Baseline2	10.4466	9.86839	8.58443	3.83907	7.52444	2.92216	17.9711	0.3146	5.6854		Baseline2	2.68891	1.30855	5.64175	2.30324	4.51426	-1.82535	7.20317	0.6088	6.3912		Baseline2	0.602902	-0.31945	7.06861	2.88575	5.65596	-5.05306	6.25886	0.6088	6.3912
	Baseline3	2.20571	5.08183	7.40918	3.31349	6.49431	-4.2886	8.70002	0.3146	5.6854		Baseline3	0.939977	1.80546	6.60761	2.95501	5.79172	-4.85174	6.7317	0.3146	5.6854		Baseline3	0.344387	-0.44495	5.28477	2.1575	4.22862	-3.88423	4.573	0.6088	6.3912		Baseline3	5.50449	6.06726	5.45762	2.22807	4.36693	1.13756	9.87141	0.6088	6.3912
	Baseline4	-0.655063	-1.01879	12.858	5.75027	11.2703	-11.9254	10.6153	0.3146	5.6854		Baseline4	-4.30841	-6.09654	6.51525	2.91371	5.71077	-10.0192	1.40236	0.3146	5.6854		Baseline4	0.841792	-0.410721	4.48972	1.83292	3.59246	-2.75067	4.43425	0.6088	6.3912		Baseline4	-1.7525	-1.58093	3.41684	1.39492	2.73399	-4.48649	0.981485	0.6088	6.3912
	Baseline5	4.75607	5.97606	8.28201	3.70383	7.25936	-2.5033	12.0154	0.3146	5.6854		Baseline5	-4.27575	-9.8737	19.9789	8.93485	17.512	-21.7877	13.2362	0.3146	5.6854		Baseline5	-5.8213	-7.36281	7.51108	3.06638	6.01	-11.8313	0.188699	0.6088	6.3912		Baseline5	-7.33623	-10.9267	12.0543	4.92114	9.64526	-16.9815	2.30903	0.6088	6.3912
	SURG	-1.89046	2.73151	8.4918	3.79765	7.44326	-9.33372	5.5528	0.3146	5.6854		SURG	7.26134	12.5753	13.1343	5.87383	11.5125	-4.25116	18.7738	0.3146	5.6854		SURG	23.1435	18.6697	12.8971	5.26523	10.3197	12.8239	33.4632	0.6088	6.3912		SURG	17.6628	15.9834	12.5837	5.13727	10.0689	7.59395	27.7317	0.6088	6.3912
	PRE1	-11.7155	-15.4825	10.7276	4.79751	9.40295	-21.1185	-2.31257	0.3146	5.6854		PRE1	7.56491	3.34839	19.1572	8.56736	16.7917	-9.22681	24.3566	0.3146	5.6854		PRE1	39.9867	32.9058	28.164	11.4979	22.5355	17.4512	62.5221	0.6088	6.3912		PRE1	32.8255	22.529	24.8663	10.1516	19.8968	12.9287	52.7224	0.6088	6.3912
	PRE2	-11.6353	-12.0262	8.18867	3.66209	7.17756	-18.8129	-4.45775	0.3146	5.6854		PRE2	-2.82459	-8.01029	11.9295	5.33502	10.4565	-13.281	7.63186	0.3146	5.6854		PRE2	16.4235	18.1908	11.0679	4.51844	8.85598	7.56755	25.2795	0.6088	6.3912		PRE2	16.023	11.1664	13.928	5.6861	11.1445	4.87842	27.1675	0.6088	6.3912
	PRE3	-11.4615	-13.944	7.46345	3.33775	6.54188	-18.0034	-4.91964	0.3146	5.6854		PRE3	-1.55082	-4.13211	9.44386	4.22342	8.27776	-9.82858	6.72694	0.3146	5.6854		PRE3	10.4102	11.5182	8.08775	3.30181	6.47143	3.93877	16.8816	0.6088	6.3912		PRE3	4.14372	4.97519	6.87963	2.8086	5.50475	-1.36102	9.64847	0.6088	6.3912
	PRE4	-9.72605	-10.3919	9.20924	4.1185	8.07211	-17.7982	-1.65394	0.3146	5.6854		PRE4	0.01072	1.94903	6.83652	3.05738	5.99236	-5.98164	6.00308	0.3146	5.6854		PRE4	8.75891	11.5672	8.34907	3.40849	6.68053	2.07839	15.4394	0.6088	6.3912		PRE4	2.3453	2.89531	6.87591	2.80708	5.50177	-3.15648	7.84707	0.6088	6.3912
	VEH1	-9.43952	-8.23936	7.90637	3.53584	6.93011	-16.3696	-2.50941	0.3146	5.6854		DEX1	-5.66908	-7.7044	10.9398	4.89241	9.58894	-15.258	3.91986	0.3146	5.6854		VEH1	6.71618	6.74933	20.5595	8.39337	16.4507	-9.73451	23.1669	0.6088	6.3912		DEX1	-4.60755	-0.376171	14.5113	5.92421	11.6112	-16.2188	7.00369	0.6088	6.3912
	VEH2	-11.5755	-13.0107	3.47795	1.55538	3.0485	-14.624	-8.52698	0.3146	5.6854		DEX2	-23.672	-33.6455	21.377	9.56009	18.7374	-42.4094	-4.93455	0.3146	5.6854		VEH2	-0.887044	1.25421	15.4813	6.3202	12.3874	-13.2744	11.5003	0.6088	6.3912		DEX2	-24.8034	-21.7105	7.13515	2.91291	5.7092	-30.5126	-19.0942	0.6088	6.3912
	VEH3	-19.7199	-19.8114	7.9224	3.543	6.94416	-26.6641	-12.7757	0.3146	5.6854		DEX3	-37.2276	-27.9706	15.5053	6.93417	13.5907	-50.8184	-23.6369	0.3146	5.6854		VEH3	-7.96801	-4.52647	11.433	4.6675	9.14814	-17.1161	1.18012	0.6088	6.3912		DEX3	-38.5872	-38.8719	7.27292	2.96916	5.81944	-44.4066	-32.7678	0.6088	6.3912
	VEH4	-22.109	-23.2471	7.65124	3.42174	6.70648	-28.8155	-15.4026	0.3146	5.6854		DEX4	-44.0472	-47.947	8.71385	3.89695	7.63788	-51.6851	-36.4094	0.3146	5.6854		VEH4	-7.85238	-4.56503	11.3484	4.63297	9.08045	-16.9328	1.22807	0.6088	6.3912		DEX4	-35.7737	-36.7039	7.42007	3.02923	5.93718	-41.7109	-29.8365	0.6088	6.3912
	VEH5	-19.4853	-17.6465	10.2045	4.56361	8.94452	-28.4298	-10.5408	0.3146	5.6854		DEX5	-44.9598	-45.861	6.94959	3.10795	6.09147	-51.0512	-38.8683	0.3146	5.6854		VEH5	-14.3154	-13.9859	9.18079	3.74804	7.34603	-21.6615	-6.96941	0.6088	6.3912		DEX5	-34.4354	-34.9047	11.5144	4.70073	9.21326	-43.6487	-25.2221	0.6088	6.3912
	VEH6	-22.2226	-17.5308	11.1671	4.99409	9.78823	-32.0108	-12.4344	0.3146	5.6854		DEX6	-45.9086	-46.3359	9.13556	4.08555	8.00752	-53.9161	-37.9011	0.3146	5.6854		VEH6	-14.0571	-14.1604	8.19243	3.34455	6.55519	-20.6123	-7.50195	0.6088	6.3912		DEX6	-30.5001	-33.0335	13.0813	5.34041	10.467	-40.9671	-20.033	0.6088	6.3912
	VEH7	-16.0425	-25.6236	21.396	9.56857	18.754	-34.7966	2.71153	0.3146	5.6854		DEX7	-39.9293	-39.6817	14.4426	6.45893	12.6593	-52.5885	-27.27	0.3146	5.6854		VEH7	-12.6046	-16.0617	11.9388	4.874	9.55287	-22.1575	-3.05175	0.6088	6.3912		DEX7	-30.7069	-34.4658	13.3849	5.46438	10.71	-41.4169	-19.9969	0.6088	6.3912
	Data (B5-AR22 cells) are shown as the Mean, Median, Standard Deviation (STD DEV), Standard error (SEM), Confidence Interval (CI), Lower and Upper limits for the Mean and the Median for each treatment group.
	ΔHR was computed as the difference between the mean average from each day of recording and the mean average of the 5 days of baseline recording.
												NORMALIZED TO DAY 10																						NORMALIZED TO DAY 10
												DAY 10	0	0	0	0	#NUM!	#NUM!	#NUM!	0.3146	5.6854													DAY 10	0	0	0	0	0	0	0	0.6088	6.3912
												DEX1	-5.6798	-6.7195	7.87045	3.51977	6.89862	-12.5784	1.21882	0.3146	5.6854													DEX1	-6.95285	-3.00589	10.2348	4.17835	8.18942	-15.1423	1.23657	0.6088	6.3912
												DEX2	-23.6827	-35.5946	21.1657	9.46558	18.5522	-42.2349	-5.1305	0.3146	5.6854													DEX2	-27.1487	-27.2671	7.24864	2.95925	5.80002	-32.9487	-21.3487	0.6088	6.3912
												DEX3	-37.2384	-34.2568	16.9219	7.56769	14.8324	-52.0708	-22.406	0.3146	5.6854													DEX3	-40.9325	-38.9278	10.5264	4.29737	8.42269	-49.3552	-32.5098	0.6088	6.3912
												DEX4	-44.058	-48.5588	14.103	6.30706	12.3616	-56.4196	-31.6964	0.3146	5.6854													DEX4	-38.119	-36.2574	8.94198	3.65055	7.15494	-45.274	-30.9641	0.6088	6.3912
												DEX5	-44.9705	-52.1472	13.3329	5.96264	11.6866	-56.6571	-33.2839	0.3146	5.6854													DEX5	-36.7807	-39.261	12.1002	4.93988	9.68198	-46.4627	-27.0987	0.6088	6.3912
												DEX6	-45.9193	-49.0927	12.8996	5.76889	11.3068	-57.2261	-34.6125	0.3146	5.6854													DEX6	-32.8453	-37.1512	13.4036	5.47201	10.7249	-43.5703	-22.1204	0.6088	6.3912
												DEX7	-39.94	-44.4891	15.5398	6.94959	13.6209	-53.5609	-26.319	0.3146	5.6854													DEX7	-33.0522	-36.5546	14.3659	5.86487	11.4949	-44.5471	-21.5573	0.6088	6.3912
												Data (M28-V35 and AI28-AR35 cells) are shown as the Mean, Median, Standard Deviation (STD DEV), Standard error (SEM), Confidence Interval (CI), Lower and Upper limits for the Mean and the Median for each treatment group.
												Normalized ΔHR to day 10 was computed as the difference between the mean average from each day of oral treatment (11-17) and day 10.
