# Supplementary material for: Dexamethasone Causes Hypertension in Rats Even Under Chemical Blockade of Peripheral Sympathetic Nerves
Source: Front Neurosci. 2019 Dec 6;13:1305. doi: 10.3389/fnins.2019.01305 (PMC6909820; doi:10.3389/fnins.2019.01305)
Supplement: Supplementary file 5 [file Table_4.xlsx]

## Sheet: LIGHT MAP 
Supplementary file S3 Light Avg 6-OHDA 6 DAYS
DELTA MAP												DELTA MAP											DELTA MAP											DELTA MAP
GROUP	VEH/VEH											VEH/DEX											6-OHDA/VEH											6-OHDA/DEX
							MEAN LIMITS		MEDIAN LIMITS									MEAN LIMITS		MEDIAN LIMITS									MEAN LIMITS		MEDIAN LIMITS									MEAN LIMITS		MEDIAN LIMITS
	Exp. Day	MEAN	MEDIAN	STD DEV	SEM	CI	LOWER	UPPER	LOWER	UPPER		Exp. Day	MEAN	MEDIAN	STD DEV	SEM	CI	LOWER	UPPER	LOWER	UPPER		Exp. Day	MEAN	MEDIAN	STD DEV	SEM	CI	LOWER	UPPER	LOWER	UPPER		Exp. Day	MEAN	MEDIAN	STD DEV	SEM	CI	LOWER	UPPER	LOWER	UPPER
1	Baseline1	-0.751232	-0.359914	2.1797	0.77064	1.51043	-2.26166	0.759195	1.2364	7.7636		Baseline1	-0.0947537	-0.508827	1.17546	0.415587	0.814535	-0.909289	0.719782	1.2364	7.7636		Baseline1	-0.481914	-0.411664	1.47653	0.558077	1.09381	-1.57573	0.611897	0.9128	7.0872		Baseline1	0.260608	0.587357	1.04793	0.396079	0.776301	-0.515694	1.03691	0.9128	7.0872
2	Baseline2	-1.02105	-0.488771	3.65252	1.29136	2.53102	-3.55207	1.50996	1.2364	7.7636		Baseline2	-0.687825	0.207171	2.39355	0.846247	1.65861	-2.34644	0.970789	1.2364	7.7636		Baseline2	0.17516	0.339231	1.01307	0.382906	0.750481	-0.575321	0.925642	0.9128	7.0872		Baseline2	-0.211784	-0.700664	1.15829	0.437792	0.858056	-1.06984	0.646273	0.9128	7.0872
3	Baseline3	0.253295	0.618514	2.6473	0.935961	1.83445	-1.58116	2.08774	1.2364	7.7636		Baseline3	-1.13728	-0.887557	2.97555	1.05202	2.06191	-3.1992	0.924631	1.2364	7.7636		Baseline3	0.913589	0.251186	3.02638	1.14386	2.24193	-1.32834	3.15552	0.9128	7.0872		Baseline3	-0.245875	-0.343871	1.079	0.407822	0.799316	-1.04519	0.553441	0.9128	7.0872
4	Baseline4	0.589089	-0.764621	5.2288	1.84866	3.62331	-3.03422	4.2124	1.2364	7.7636		Baseline4	2.07983	1.32994	2.73923	0.968465	1.89816	0.181674	3.97799	1.2364	7.7636		Baseline4	0.43015	0.377003	1.0586	0.400112	0.784206	-0.354056	1.21436	0.9128	7.0872		Baseline4	0.499278	0.678471	0.552335	0.208763	0.409168	0.09011	0.908445	0.9128	7.0872
5	Baseline5	0.929902	0.751514	2.08908	0.7386	1.44763	-0.517728	2.37753	1.2364	7.7636		Baseline5	-0.159968	-0.102959	2.13882	0.756188	1.4821	-1.64207	1.32213	1.2364	7.7636		Baseline5	-1.03699	-0.616171	2.74783	1.03858	2.03558	-3.07257	0.998596	0.9128	7.0872		Baseline5	-0.302226	0.452486	1.29531	0.489579	0.959558	-1.26178	0.657331	0.9128	7.0872
6	PRE1	-0.320557	-0.64605	2.95205	1.04371	2.04563	-2.36618	1.72507	1.2364	7.7636		PRE1	0.172452	0.162612	3.10143	1.09652	2.14914	-1.97669	2.32159	1.2364	7.7636		PRE1	-5.8489	-6.5466	3.51883	1.32999	2.60674	-8.45564	-3.24216	0.9128	7.0872		PRE1	-6.14685	-6.75914	4.06932	1.53806	3.01454	-9.1614	-3.13231	0.9128	7.0872
7	PRE2	-1.41294	-1.70194	2.08363	0.736675	1.44386	-2.85679	0.0309189	1.2364	7.7636		PRE2	-0.087093	0.377577	2.90027	1.0254	2.00975	-2.09684	1.92266	1.2364	7.7636		PRE2	-9.64039	-10.2742	6.42325	2.42776	4.75832	-14.3987	-4.88207	0.9128	7.0872		PRE2	-10.7068	-9.70806	7.24459	2.7382	5.36677	-16.0736	-5.34007	0.9128	7.0872
8	PRE3	-1.25196	-1.66522	3.85545	1.36311	2.67164	-3.9236	1.41967	1.2364	7.7636		PRE3	0.199943	1.85315	4.83871	1.71074	3.35299	-3.15305	3.55294	1.2364	7.7636		PRE3	-8.68708	-10.4029	6.8004	2.57031	5.03771	-13.7248	-3.64936	0.9128	7.0872		PRE3	-11.4742	-9.97707	7.41907	2.80415	5.49602	-16.9702	-5.97818	0.9128	7.0872
9	PRE4	-0.846107	-1.01056	3.38808	1.19787	2.34778	-3.19388	1.50167	1.2364	7.7636		PRE4	0.759487	1.19426	3.06877	1.08497	2.12651	-1.36702	2.886	1.2364	7.7636		PRE4	-11.1694	-9.30169	8.90675	3.36643	6.59809	-17.7675	-4.57134	0.9128	7.0872		PRE4	-10.0714	-9.77953	4.78134	1.80718	3.542	-13.6134	-6.52938	0.9128	7.0872
10	PRE5	-1.45536	-0.985429	3.44593	1.21832	2.38787	-3.84322	0.932509	1.2364	7.7636		PRE5	1.4383	1.63898	3.07122	1.08584	2.12821	-0.689906	3.56651	1.2364	7.7636		PRE5	-9.36908	-8.3269	5.38095	2.03381	3.98619	-13.3553	-5.38289	0.9128	7.0872		PRE5	-8.45892	-8.27222	4.0821	1.54289	3.02401	-11.4829	-5.43491	0.9128	7.0872
11	VEH1	-0.282795	0.898193	3.40097	1.20242	2.35671	-2.6395	2.07391	1.2364	7.7636		DEX1	1.43036	2.2124	4.40569	1.55765	3.05293	-1.62257	4.48329	1.2364	7.7636		VEH1	-7.32251	-6.06911	5.10364	1.92899	3.78076	-11.1033	-3.54176	0.9128	7.0872		DEX1	-6.84553	-6.62886	4.54687	1.71856	3.36831	-10.2138	-3.47723	0.9128	7.0872
12	VEH2	-2.05086	-1.09814	3.65497	1.29223	2.53272	-4.58357	0.481859	1.2364	7.7636		DEX2	6.99342	8.62469	3.90979	1.38232	2.7093	4.28412	9.70271	1.2364	7.7636		VEH2	-8.17418	-8.43761	3.16363	1.19574	2.34361	-10.5178	-5.83057	0.9128	7.0872		DEX2	0.207237	-1.24043	3.30689	1.24989	2.44973	-2.2425	2.65697	0.9128	7.0872
13	VEH3	-1.29144	-1.41432	4.03352	1.42606	2.79503	-4.08647	1.5036	1.2364	7.7636		DEX3	8.67081	9.65566	3.64078	1.28721	2.52289	6.14792	11.1937	1.2364	7.7636		VEH3	-6.42544	-6.5999	3.10847	1.17489	2.30275	-8.72819	-4.1227	0.9128	7.0872		DEX3	2.70016	1.60549	3.16406	1.1959	2.34392	0.356241	5.04409	0.9128	7.0872
14	VEH4	-0.656866	-0.821893	3.05185	1.07899	2.11479	-2.77165	1.45792	1.2364	7.7636		DEX4	10.8874	10.6792	2.06856	0.731345	1.43341	9.45399	12.3208	1.2364	7.7636		VEH4	-7.34779	-9.52404	4.12662	1.55972	3.05699	-10.4048	-4.2908	0.9128	7.0872		DEX4	2.26006	3.29242	3.41063	1.2891	2.52658	-0.266518	4.78664	0.9128	7.0872
15	VEH5	0.0497857	-0.214164	3.20504	1.13315	2.22094	-2.17116	2.27073	1.2364	7.7636		DEX5	13.2458	13.731	2.80539	0.991856	1.944	11.3018	15.1898	1.2364	7.7636		VEH5	-6.08458	-8.5055	5.93664	2.24384	4.39784	-10.4824	-1.68674	0.9128	7.0872		DEX5	2.91645	3.32141	5.88105	2.22283	4.35666	-1.44021	7.27311	0.9128	7.0872
16	VEH6	0.498045	0.210664	3.79542	1.34188	2.63004	-2.132	3.12809	1.2364	7.7636		DEX6	15.3811	16.2843	2.93506	1.0377	2.03386	13.3473	17.415	1.2364	7.7636		VEH6	-4.73365	-4.98176	4.13284	1.56207	3.06159	-7.79524	-1.67205	0.9128	7.0872		DEX6	4.91342	5.04262	3.93563	1.48753	2.9155	1.99792	7.82892	0.9128	7.0872
17	VEH7	0.459339	0.224343	3.58624	1.26793	2.48509	-2.02576	2.94443	1.2364	7.7636		DEX7	16.8622	16.5436	2.52179	0.891587	1.74748	15.1148	18.6097	1.2364	7.7636		VEH7	-1.26626	-0.365355	6.53704	2.47077	4.84262	-6.10888	3.57636	0.9128	7.0872		DEX7	7.53512	6.61601	3.6255	1.37031	2.68576	4.84937	10.2209	0.9128	7.0872
	Data (B5-AR22 cells) are shown as the Mean, Median, Standard Deviation (STD DEV), Standard error (SEM), Confidence Interval (CI), Lower and Upper limits for the Mean and the Median for each treatment group.
	ΔMAP was computed as the difference between the mean average from each day of recording and the mean average of the 5 days of baseline recording.
												NORMALIZED TO DAY 10																						NORMALIZED TO DAY 10
												DAY 10	0	0	0	0	0	0	0	1.2364	7.7636													DAY 10	0	0	0	0	0	0	0	0.9128	7.0872
												Dex 1	-0.0079375	0.188214	2.14846	0.759595	1.48878	-1.49672	1.48084	1.2364	7.7636													DEX1	1.61338	1.84192	1.67776	0.634132	1.24288	0.370507	2.85626	0.9128	7.0872
												Dex 2	5.55512	6.22239	3.60023	1.27287	2.49478	3.06033	8.0499	1.2364	7.7636													DEX2	8.66615	9.15479	3.76677	1.42371	2.79041	5.87574	11.4566	0.9128	7.0872
												Dex 3	7.23251	7.95929	4.75452	1.68098	3.29465	3.93785	10.5272	1.2364	7.7636													DEX3	11.1591	10.6749	3.4802	1.31539	2.57812	8.58096	13.7372	0.9128	7.0872
												Dex 4	9.4491	10.2001	4.06311	1.43652	2.81554	6.63356	12.2646	1.2364	7.7636													DEX4	10.719	10.9732	2.55925	0.967304	1.89588	8.8231	12.6149	0.9128	7.0872
												Dex 5	11.8075	14.0793	4.56265	1.61314	3.1617	8.64582	14.9692	1.2364	7.7636													DEX5	11.3754	14.9382	8.07249	3.05112	5.98008	5.39529	17.3554	0.9128	7.0872
												Dex 6	13.9428	15.7291	4.76828	1.68584	3.30419	10.6386	17.247	1.2364	7.7636													DEX6	13.3723	14.372	5.43839	2.05552	4.02874	9.34359	17.4011	0.9128	7.0872
												Dex 7	15.4239	16.8511	4.61723	1.63244	3.19952	12.2244	18.6235	1.2364	7.7636													DEX7	15.994	14.2241	5.60601	2.11887	4.15292	11.8411	20.147	0.9128	7.0872
												Data (M28-V35 and AI28-AR35 cells) are shown as the Mean, Median, Standard Deviation (STD DEV), Standard error (SEM), Confidence Interval (CI), Lower and Upper limits for the Mean and the Median for each treatment group.
												Normalized ΔMAP to day 10 was computed as the difference between the mean average from each day of oral treatment (11-17) and day 10.

## Sheet: LIGHT HR 
Supplementary file S3 Light Avg 6-OHDA 6 DAYS
DELTA HR												DELTA HR											DELTA HR											DELTA HR
GROUP	VEH/VEH											VEH/DEX											6-OHDA/VEH											6-OHDA/DEX
							MEAN LIMITS		MEDIAN LIMITS									MEAN LIMITS		MEDIAN LIMITS									MEAN LIMITS		MEDIAN LIMITS									MEAN LIMITS		MEDIAN LIMITS
	Exp. Day	MEAN	MEDIAN	STD DEV	SEM	CI	LOWER	UPPER	LOWER	UPPER		Exp. Day	MEAN	MEDIAN	STD DEV	SEM	CI	LOWER	UPPER	LOWER	UPPER		Exp. Day	MEAN	MEDIAN	STD DEV	SEM	CI	LOWER	UPPER	LOWER	UPPER		Exp. Day	MEAN	MEDIAN	STD DEV	SEM	CI	LOWER	UPPER	LOWER	UPPER
1	Baseline1	-3.40447	-4.23784	6.3415	2.24206	4.39436	-7.79883	0.989886	1.2364	7.7636		Baseline1	4.75842	3.64574	7.22711	2.55517	5.00804	-0.249619	9.76646	1.2364	7.7636		Baseline1	2.69134	0.456415	4.82033	1.82191	3.57088	-0.879539	6.26222	0.9128	7.0872		Baseline1	0.752092	2.03197	7.15883	2.70578	5.30324	-4.55115	6.05533	0.9128	7.0872
2	Baseline2	-1.05635	-0.379443	6.30052	2.22757	4.36596	-5.42231	3.3096	1.2364	7.7636		Baseline2	3.29867	3.99897	5.92171	2.09364	4.10346	-0.80479	7.40213	1.2364	7.7636		Baseline2	0.138063	1.11223	2.79943	1.05808	2.07381	-1.93575	2.21187	0.9128	7.0872		Baseline2	-0.79829	0.273862	3.52589	1.33266	2.61196	-3.41025	1.81367	0.9128	7.0872
3	Baseline3	-0.37105	4.47299	8.01423	2.83346	5.55348	-5.92453	5.18243	1.2364	7.7636		Baseline3	-3.05119	-4.70222	9.55022	3.37651	6.61784	-9.66903	3.56666	1.2364	7.7636		Baseline3	-4.89009	-3.48085	3.893	1.47142	2.88392	-7.77401	-2.00617	0.9128	7.0872		Baseline3	-0.631382	-1.33923	7.70308	2.91149	5.70642	-6.3378	5.07504	0.9128	7.0872
4	Baseline4	2.63099	1.57843	6.64312	2.3487	4.60337	-1.97237	7.23436	1.2364	7.7636		Baseline4	-0.90502	-0.190914	4.49601	1.58958	3.11552	-4.02054	2.2105	1.2364	7.7636		Baseline4	1.22852	1.99584	3.04402	1.15053	2.255	-1.02648	3.48352	0.9128	7.0872		Baseline4	1.79234	4.84211	6.02771	2.27826	4.46531	-2.67296	6.25765	0.9128	7.0872
5	Baseline5	2.20088	-0.489443	11.469	4.0549	7.94745	-5.74657	10.1483	1.2364	7.7636		Baseline5	-4.10088	-4.65134	5.9483	2.10304	4.12189	-8.22277	0.0210036	1.2364	7.7636		Baseline5	0.832163	0.470371	4.65423	1.75914	3.44784	-2.61568	4.28	0.9128	7.0872		Baseline5	-1.11476	-0.915602	3.49643	1.32153	2.59014	-3.70491	1.47538	0.9128	7.0872
6	PRE1	4.1027	4.84169	10.6783	3.77534	7.39952	-3.29682	11.5022	1.2364	7.7636		PRE1	-2.48396	-2.83995	6.94206	2.45439	4.81052	-7.29447	2.32656	1.2364	7.7636		PRE1	12.7475	14.2974	18.3713	6.94371	13.6094	-0.861934	26.3569	0.9128	7.0872		PRE1	25.1002	26.947	21.6837	8.19567	16.0632	9.03701	41.1635	0.9128	7.0872
7	PRE2	-7.2877	-7.63313	8.41586	2.97546	5.83179	-13.1195	-1.45592	1.2364	7.7636		PRE2	-4.64631	-5.99209	10.3903	3.67352	7.19996	-11.8463	2.55365	1.2364	7.7636		PRE2	36.4489	32.3707	43.1219	16.2986	31.9446	4.5043	68.3935	0.9128	7.0872		PRE2	55.601	62.6647	29.2374	11.0507	21.659	33.942	77.26	0.9128	7.0872
8	PRE3	-7.12847	-4.86258	9.44139	3.33803	6.54243	-13.6709	-0.586042	1.2364	7.7636		PRE3	-3.16846	2.17515	17.2886	6.11244	11.9802	-15.1486	8.8117	1.2364	7.7636		PRE3	20.2059	13.9522	19.9177	7.52819	14.755	5.45096	34.9609	0.9128	7.0872		PRE3	24.5468	24.6936	14.9581	5.65365	11.0809	13.4659	35.6278	0.9128	7.0872
9	PRE4	-7.3066	-9.88609	10.534	3.72434	7.29958	-14.6062	-0.0070239	1.2364	7.7636		PRE4	-5.59614	-1.5616	15.1649	5.36161	10.5086	-16.1047	4.91242	1.2364	7.7636		PRE4	25.6672	26.6356	20.6039	7.78753	15.2633	10.404	40.9305	0.9128	7.0872		PRE4	22.7686	18.8832	28.1608	10.6438	20.8614	1.90721	43.6301	0.9128	7.0872
10	PRE5	-7.6248	-7.25011	8.54885	3.02248	5.92394	-13.5487	-1.70086	1.2364	7.7636		PRE5	-4.38196	-2.10491	14.1187	4.9917	9.78355	-14.1655	5.40159	1.2364	7.7636		PRE5	19.5595	14.6229	16.7007	6.31229	12.3719	7.18766	31.9314	0.9128	7.0872		PRE5	20.6085	18.2418	25.1183	9.49381	18.6075	2.00101	39.216	0.9128	7.0872
11	VEH1	-6.73193	-5.53913	8.16521	2.88684	5.6581	-12.39	-1.07382	1.2364	7.7636		DEX1	-5.5535	-1.59188	18.3777	6.4975	12.7349	-18.2884	7.18136	1.2364	7.7636		VEH1	23.1608	27.7476	14.9725	5.65906	11.0916	12.0692	34.2524	0.9128	7.0872		DEX1	18.4652	31.746	23.536	8.89578	17.4354	1.02976	35.9006	0.9128	7.0872
12	VEH2	-3.93558	-1.01752	8.68431	3.07037	6.01781	-9.95339	2.08223	1.2364	7.7636		DEX2	-15.5508	-15.2077	18.5693	6.56524	12.8676	-28.4184	-2.68315	1.2364	7.7636		VEH2	6.52948	3.2848	11.3852	4.3032	8.43411	-1.90463	14.9636	0.9128	7.0872		DEX2	-8.19109	-8.3165	21.6722	8.19132	16.0547	-24.2458	7.8636	0.9128	7.0872
13	VEH3	-8.96377	-7.48751	13.7023	4.84451	9.49506	-18.4588	0.531285	1.2364	7.7636		DEX3	-29.4373	-36.194	18.2778	6.46216	12.6656	-42.1029	-16.7717	1.2364	7.7636		VEH3	13.1404	14.5236	16.6102	6.27805	12.3048	0.83566	25.4452	0.9128	7.0872		DEX3	-13.7979	-15.7687	18.5452	7.00942	13.7382	-27.5361	-0.0597322	0.9128	7.0872
14	VEH4	-10.4956	-7.1186	13.1868	4.66224	9.13782	-19.6334	-1.35779	1.2364	7.7636		DEX4	-19.9493	-21.021	13.3206	4.70953	9.23051	-29.1798	-10.7188	1.2364	7.7636		VEH4	3.19	-0.297493	11.154	4.21581	8.26283	-5.07283	11.4528	0.9128	7.0872		DEX4	-19.7855	-23.1392	14.623	5.52698	10.8327	-30.6181	-8.9528	0.9128	7.0872
15	VEH5	-19.8518	-13.6126	22.7317	8.03686	15.7519	-35.6038	-4.09986	1.2364	7.7636		DEX5	-22.444	-21.8744	9.62752	3.40384	6.67141	-29.1155	-15.7726	1.2364	7.7636		VEH5	14.7569	19.0221	15.6665	5.92136	11.6057	3.15121	26.3625	0.9128	7.0872		DEX5	-5.67287	3.35812	20.6592	7.80844	15.3043	-20.9771	9.63139	0.9128	7.0872
16	VEH6	-25.7019	-11.3364	40.5999	14.3542	28.1338	-53.8357	2.43185	1.2364	7.7636		DEX6	-28.0243	-27.9799	17.4459	6.16806	12.0892	-40.1135	-15.9352	1.2364	7.7636		VEH6	3.01089	7.00759	20.3488	7.69113	15.0743	-12.0634	18.0852	0.9128	7.0872		DEX6	-13.1086	-17.7697	13.4646	5.08912	9.9745	-23.0831	-3.13407	0.9128	7.0872
17	VEH7	-26.6295	-12.0275	39.8013	14.0719	27.5804	-54.2098	0.950899	1.2364	7.7636		DEX7	-24.7282	-29.5765	16.2418	5.74236	11.2548	-35.983	-13.4734	1.2364	7.7636		VEH7	15.0993	20.2609	22.1914	8.38757	16.4393	-1.34001	31.5386	0.9128	7.0872		DEX7	-19.6832	-24.0554	16.8558	6.37088	12.4867	-32.1699	-7.19653	0.9128	7.0872
	Data (B5-AR22 cells) are shown as the Mean, Median, Standard Deviation (STD DEV), Standard error (SEM), Confidence Interval (CI), Lower and Upper limits for the Mean and the Median for each treatment group.
	ΔHR was computed as the difference between the mean average from each day of recording and the mean average of the 5 days of baseline recording.
												NORMALIZED TO DAY 10																						NORMALIZED TO DAY 10
												DAY 10	0	0	0	0	0	0	0	1.2364	7.7636													DAY 10	0	0	0	0	0	0	0	0.9128	7.0872
												DEX1	-1.17154	-0.570643	7.07745	2.50226	4.90433	-6.07587	3.7328	1.2364	7.7636													DEX1	-2.14335	-3.65871	11.5319	4.35865	8.54279	-10.6861	6.39944	0.9128	7.0872
												DEX2	-11.1688	-11.4897	15.1347	5.35094	10.4877	-21.6565	-0.68117	1.2364	7.7636													DEX2	-28.7996	-26.124	13.6373	5.15441	10.1025	-38.9021	-18.6971	0.9128	7.0872
												DEX3	-25.0553	-25.6466	15.7088	5.55389	10.8854	-35.9407	-14.1699	1.2364	7.7636													DEX3	-34.4065	-34.0105	12.7006	4.80038	9.40857	-43.815	-24.9979	0.9128	7.0872
												DEX4	-15.5674	-10.4696	15.25	5.39168	10.5675	-26.1349	-4.99987	1.2364	7.7636													DEX4	-40.394	-45.5971	12.24	4.62628	9.06735	-49.4613	-31.3267	0.9128	7.0872
												DEX5	-18.0621	-19.018	11.6735	4.1272	8.08917	-26.1512	-9.97291	1.2364	7.7636													DEX5	-26.2814	-27.455	14.4323	5.45491	10.6914	-36.9728	-15.59	0.9128	7.0872
												DEX6	-23.6424	-28.7316	11.7275	4.14629	8.12658	-31.7689	-15.5158	1.2364	7.7636													DEX6	-33.7171	-42.734	23.9412	9.04892	17.7356	-51.4526	-15.9815	0.9128	7.0872
												DEX7	-20.3463	-27.8438	19.0736	6.74354	13.2171	-33.5634	-7.12917	1.2364	7.7636													DEX7	-40.2918	-35.5571	21.8908	8.27396	16.2167	-56.5084	-24.0751	0.9128	7.0872
												Data (M28-V35 and AI28-AR35 cells) are shown as the Mean, Median, Standard Deviation (STD DEV), Standard error (SEM), Confidence Interval (CI), Lower and Upper limits for the Mean and the Median for each treatment group.
												Normalized ΔHR to day 10 was computed as the difference between the mean average from each day of oral treatment (11-17) and day 10.
