# Supplementary material for: Dexamethasone Causes Hypertension in Rats Even Under Chemical Blockade of Peripheral Sympathetic Nerves
Source: Front Neurosci. 2019 Dec 6;13:1305. doi: 10.3389/fnins.2019.01305 (PMC6909820; doi:10.3389/fnins.2019.01305)
Supplement: Supplementary file 6 [file Table_5.xlsx]

## Sheet: LIGHT MAP
Supplementary file S4 Light Avg ADMX-6-OHDA
DELTA MAP												DELTA MAP											DELTA MAP											DELTA MAP
GROUP	SHAM/VEH											SHAM/DEX											ADMX-6-OHDA/VEH											ADMX-6-OHDA/DEX
							MEAN LIMITS		MEDIAN LIMITS									MEAN LIMITS		MEDIAN LIMITS									MEAN LIMITS		MEDIAN LIMITS									MEAN LIMITS		MEDIAN LIMITS
	Exp. Day	MEAN	MEDIAN	STD DEV	SEM	CI	LOWER	UPPER	LOWER	UPPER		Exp. Day	MEAN	MEDIAN	STD DEV	SEM	CI	LOWER	UPPER	LOWER	UPPER		Exp. Day	MEAN	MEDIAN	STD DEV	SEM	CI	LOWER	UPPER	LOWER	UPPER		Exp. Day	MEAN	MEDIAN	STD DEV	SEM	CI	LOWER	UPPER	LOWER	UPPER
1	Baseline1	0.385599	0.571371	1.84815	0.616051	1.3691	-0.983506	1.7547	0.9128	7.0872		Baseline1	0.588959	0.824843	1.20031	0.453674	0.889185	-0.300226	1.47814	0.9128	7.0872		Baseline1	1.68018	1.50477	2.57108	0.909015	1.78164	-0.101454	3.46182	1.2364	7.7636		Baseline1	0.532205	1.43049	2.13207	0.7538	0.522347	0.00985851	1.05455	1.2364	7.7636
2	Baseline2	-0.35753	-0.552043	0.693497	0.231166	0.513741	-0.871271	0.15621	0.9128	7.0872		Baseline2	0.401694	0.383243	0.740005	0.279695	0.548193	-0.1465	0.949887	0.9128	7.0872		Baseline2	-0.274097	0.255169	2.20516	0.779643	1.52807	-1.80217	1.25398	1.2364	7.7636		Baseline2	0.341196	-0.0338643	0.82319	0.291042	0.201678	0.139519	0.542874	1.2364	7.7636
3	Baseline3	-0.421722	-0.441843	1.41701	0.472337	1.04972	-1.47144	0.627995	0.9128	7.0872		Baseline3	-0.286172	-0.684014	0.817223	0.308881	0.605396	-0.891568	0.319224	0.9128	7.0872		Baseline3	-1.10192	0.409177	3.15239	1.11454	2.18445	-3.28637	1.08254	1.2364	7.7636		Baseline3	-0.264205	-0.843721	2.44798	0.865491	0.599744	-0.863949	0.335538	1.2364	7.7636
4	Baseline4	0.299613	1.05043	1.81456	0.604853	1.34422	-1.04461	1.64383	0.9128	7.0872		Baseline4	-0.621633	-0.305129	0.943232	0.356508	0.698744	-1.32038	0.0771105	0.9128	7.0872		Baseline4	-1.33031	-1.29382	1.8201	0.643502	1.26124	-2.59155	-0.069068	1.2364	7.7636		Baseline4	-1.03958	-0.895771	0.863931	0.305446	0.211659	-1.25124	-0.827921	1.2364	7.7636
5	Baseline5	0.0940412	-0.712323	2.07337	0.691123	1.53594	-1.4419	1.62999	0.9128	7.0872		Baseline5	-0.0828473	-0.880757	2.12686	0.803879	1.57557	-1.65842	1.49273	0.9128	7.0872		Baseline5	1.02614	0.9928	1.69903	0.600698	1.17735	-0.151208	2.20349	1.2364	7.7636		Baseline5	0.430384	-0.140036	1.65528	0.585228	0.405535	0.0248488	0.835919	1.2364	7.7636
6	SHAM	8.90152	10.172	5.86898	1.95633	4.34772	4.5538	13.2492	0.9128	7.0872		SHAM	3.01833	4.74156	5.37165	2.03029	3.9793	-0.960973	6.99763	0.9128	7.0872		ADMX	12.2198	11.0205	8.02954	2.83887	5.56408	6.65568	17.7839	1.2364	7.7636		ADMX	11.4772	9.98608	8.49998	3.0052	2.08246	9.39477	13.5597	1.2364	7.7636
7	PRE1	1.6471	-0.597214	4.37513	1.45838	3.24109	-1.59398	4.88819	0.9128	7.0872		PRE1	3.60444	2.87839	3.32817	1.25793	2.4655	1.13894	6.06994	0.9128	7.0872		PRE1	4.91397	4.66214	4.77373	1.68777	3.30796	1.60601	8.22193	1.2364	7.7636		PRE1	6.34734	5.85641	3.11987	1.10304	0.764355	5.58298	7.11169	1.2364	7.7636
8	PRE2	0.917776	-1.67199	4.58968	1.52989	3.40002	-2.48224	4.31779	0.9128	7.0872		PRE2	1.69501	2.0144	3.13474	1.18482	2.32221	-0.627197	4.01722	0.9128	7.0872		PRE2	-1.82939	-2.23277	3.78325	1.33758	2.62161	-4.451	0.792221	1.2364	7.7636		PRE2	-2.84442	-1.93178	3.17297	1.12181	0.777363	-3.62178	-2.06706	1.2364	7.7636
9	PRE3	0.147373	-1.40683	3.82807	1.27602	2.83582	-2.68845	2.98319	0.9128	7.0872		PRE3	0.592602	0.617397	2.70279	1.02156	2.00222	-1.40962	2.59482	0.9128	7.0872		PRE3	-2.05588	-2.08286	1.82264	0.6444	1.263	-3.31888	-0.79288	1.2364	7.7636		PRE3	-5.09248	-3.74824	5.89299	2.08349	1.44375	-6.53624	-3.64873	1.2364	7.7636
10	PRE4	-1.39557	-1.76914	3.51106	1.17035	2.60098	-3.99655	1.20541	0.9128	7.0872		PRE4	-0.416245	-0.195257	4.27979	1.61761	3.17046	-3.5867	2.75421	0.9128	7.0872		PRE4	-14.0629	-15.21	5.16162	1.82491	3.57675	-17.6397	-10.4861	1.2364	7.7636		PRE4	-10.3245	-10.3658	3.35339	1.1856	0.821566	-11.1461	-9.50298	1.2364	7.7636
11	VEH1	-1.07934	-1.95527	3.63717	1.21239	2.69441	-3.77375	1.61506	0.9128	7.0872		DEX1	-1.32084	-2.51633	4.07204	1.53908	3.01655	-4.33739	1.69571	0.9128	7.0872		VEH1	-19.898	-24.7644	14.365	5.07878	9.95422	-29.8522	-9.94375	1.2364	7.7636		DEX1	-13.5677	-13.8676	5.33337	1.88563	1.30665	-14.8743	-12.261	1.2364	7.7636
12	VEH2	-1.17064	-2.00043	4.8975	1.6325	3.62805	-4.7987	2.45741	0.9128	7.0872		DEX2	4.46552	6.05959	4.49021	1.69714	3.32634	1.13918	7.79186	0.9128	7.0872		VEH2	-11.2175	-11.6334	11.9149	4.21256	8.25647	-19.474	-2.96102	1.2364	7.7636		DEX2	0.16483	-1.20413	3.25156	1.1496	0.796617	-0.631786	0.961447	1.2364	7.7636
13	VEH3	-2.60399	-4.15757	4.72513	1.57504	3.50036	-6.10435	0.896372	0.9128	7.0872		DEX3	6.74791	7.34697	2.34193	0.885165	1.73489	5.01302	8.4828	0.9128	7.0872		VEH3	-5.62554	-8.80547	8.80593	3.11337	6.10209	-11.7276	0.476546	1.2364	7.7636		DEX3	5.34416	5.49067	3.275	1.15789	0.802361	4.5418	6.14652	1.2364	7.7636
14	VEH4	-1.21313	-0.252931	4.48997	1.49666	3.32616	-4.53929	2.11302	0.9128	7.0872		DEX4	8.42171	8.45604	3.19604	1.20799	2.36762	6.0541	10.7893	0.9128	7.0872		VEH4	-4.68308	-9.05276	10.7575	3.80334	7.45441	-12.1375	2.77133	1.2364	7.7636		DEX4	3.17858	3.19818	4.70317	1.66282	1.15225	2.02633	4.33084	1.2364	7.7636
15	VEH5	-1.13191	-0.427931	5.46213	1.82071	4.04633	-5.17823	2.91442	0.9128	7.0872		DEX5	9.35454	10.7892	3.66955	1.38696	2.71839	6.63615	12.0729	0.9128	7.0872		VEH5	-7.62853	-9.99527	7.43566	2.6289	5.15256	-12.7811	-2.47597	1.2364	7.7636		DEX5	5.78937	5.4263	3.69933	1.30791	0.90632	4.88305	6.69569	1.2364	7.7636
16	VEH6	-0.802796	-0.865252	4.04866	1.34955	2.99923	-3.80203	2.19644	0.9128	7.0872		DEX6	12.0921	12.5498	4.70858	1.77968	3.4881	8.60403	15.5802	0.9128	7.0872		VEH6	-9.42012	-11.0418	6.6162	2.33918	4.58471	-14.0048	-4.83541	1.2364	7.7636		DEX6	2.20671	1.5518	2.88599	1.02035	0.707054	1.49966	2.91377	1.2364	7.7636
17	VEH7	-1.83216	-3.55497	5.50744	1.83581	4.07989	-5.91205	2.24773	0.9128	7.0872		DEX7	15.829	16.0293	3.55732	1.34454	2.63525	13.1937	18.4642	0.9128	7.0872		VEH7	-8.08422	-10.1102	11.3632	4.01751	7.87418	-15.9584	-0.210041	1.2364	7.7636		DEX7	6.8982	6.56644	3.96492	1.40181	0.971387	5.92681	7.86958	1.2364	7.7636
	Data (B5-AR22 cells) are shown as the Mean, Median, Standard Deviation (STD DEV), Standard error (SEM), Confidence Interval (CI), Lower and Upper limits for the Mean and the Median for each treatment group.
	ΔMAP was computed as the difference between the mean average from each day of recording and the mean average of the 5 days of baseline recording.
												NORMALIZED TO DAY 10																						NORMALIZED TO DAY 10
												DAY 10	0	0	0	0	0	0	0	0.9128	7.0872													DAY 10	0	0	0	0	0	0	0	1.2364	7.7636
												DEX1	-0.904591	-0.347451	2.704	1.02202	2.00311	-2.9077	1.09852	0.9128	7.0872													DEX1	-3.24315	-3.57915	5.4048	1.91089	1.32415	-4.5673	-1.919	1.2364	7.7636
												DEX2	4.88177	4.58436	2.11278	0.798554	1.56514	3.31663	6.4469	0.9128	7.0872													DEX2	10.4894	8.93668	4.40394	1.55703	1.07894	9.41043	11.5683	1.2364	7.7636
												DEX3	7.16415	5.90279	3.76579	1.42333	2.78968	4.37447	9.95384	0.9128	7.0872													DEX3	15.6687	14.58	3.31378	1.1716	0.81186	14.8568	16.4806	1.2364	7.7636
												DEX4	8.83796	7.7895	4.19419	1.58526	3.10704	5.73092	11.945	0.9128	7.0872													DEX4	13.5031	14.2033	4.04937	1.43167	0.992078	12.511	14.4952	1.2364	7.7636
												DEX5	9.77079	8.70979	3.48587	1.31753	2.58232	7.18847	12.3531	0.9128	7.0872													DEX5	16.1139	16.6407	2.67586	0.946061	0.655575	15.4583	16.7695	1.2364	7.7636
												DEX6	12.5084	12.4176	4.45057	1.68216	3.29697	9.21141	15.8053	0.9128	7.0872													DEX6	12.5313	12.693	4.31242	1.52467	1.05652	11.4747	13.5878	1.2364	7.7636
												DEX7	16.2452	14.9538	3.75454	1.41908	2.78135	13.4639	19.0266	0.9128	7.0872													DEX7	17.2227	18.6653	5.84697	2.06722	1.43248	15.7903	18.6552	1.2364	7.7636
												Data (M28-V35 and AI28-AR35 cells) are shown as the Mean, Median, Standard Deviation (STD DEV), Standard error (SEM), Confidence Interval (CI), Lower and Upper limits for the Mean and the Median for each treatment group.
												Normalized ΔMAP to day 10 was computed as the difference between the mean average from each day of oral treatment (11-17) and day 10.

## Sheet: LIGHT HR
Supplementary file S4 Light Avg ADMX-6-OHDA
DELTA HR												DELTA HR											DELTA HR											DELTA HR
GROUP	SHAM/VEH											SHAM/DEX											ADMX-6-OHDA/VEH											ADMX-6-OHDA/DEX
							MEAN LIMITS		MEDIAN LIMITS									MEAN LIMITS		MEDIAN LIMITS									MEAN LIMITS		MEDIAN LIMITS									MEAN LIMITS		MEDIAN LIMITS
	Exp. Day	MEAN	MEDIAN	STD DEV	SEM	CI	LOWER	UPPER	LOWER	UPPER		Exp. Day	MEAN	MEDIAN	STD DEV	SEM	CI	LOWER	UPPER	LOWER	UPPER		Exp. Day	MEAN	MEDIAN	STD DEV	SEM	CI	LOWER	UPPER	LOWER	UPPER		Exp. Day	MEAN	MEDIAN	STD DEV	SEM	CI	LOWER	UPPER	LOWER	UPPER
1	Baseline1	0.4138	-2.32453	9.70967	3.66991	7.19289	-6.77909	7.60669	0.9128	7.0872		Baseline1	3.33358	2.72622	4.7789	1.80626	3.5402	-0.20662	6.87377	0.9128	7.0872		Baseline1	5.02239	5.16143	5.27772	1.86595	3.6572	1.36519	8.67959	1.2364	7.7636		Baseline1	5.43271	5.48476	9.60204	3.39483	6.65375	-1.22104	12.0865	1.2364	7.7636
2	Baseline2	0.333595	1.66478	5.02901	1.90079	3.72547	-3.39188	4.05907	0.9128	7.0872		Baseline2	-1.21714	-1.02744	5.91449	2.23547	4.38144	-5.59858	3.1643	0.9128	7.0872		Baseline2	1.68973	0.795493	4.07317	1.44008	2.82251	-1.13279	4.51224	1.2364	7.7636		Baseline2	0.76467	0.504236	3.34544	1.18279	2.31823	-1.55356	3.0829	1.2364	7.7636
3	Baseline3	-1.65114	-4.26047	5.64585	2.13393	4.18243	-5.83357	2.53129	0.9128	7.0872		Baseline3	-2.60052	-1.02744	5.22912	1.97642	3.87371	-6.47423	1.27319	0.9128	7.0872		Baseline3	-3.45591	-1.52402	7.8563	2.77762	5.44404	-8.89995	1.98812	1.2364	7.7636		Baseline3	-2.09973	-2.80991	5.119	1.80984	3.54722	-5.64696	1.44749	1.2364	7.7636
4	Baseline4	6.81413	8.65807	14.2266	5.37715	10.539	-3.72488	17.3531	0.9128	7.0872		Baseline4	-0.109261	-0.745971	5.2322	1.97759	3.876	-3.98526	3.76674	0.9128	7.0872		Baseline4	-5.86182	-4.99578	2.97501	1.05183	2.06154	-7.92336	-3.80028	1.2364	7.7636		Baseline4	-5.40842	-4.61726	4.50597	1.5931	3.12242	-8.53084	-2.286	1.2364	7.7636
5	Baseline5	-5.91039	-4.55669	6.12068	2.3134	4.53418	-10.4446	-1.37621	0.9128	7.0872		Baseline5	0.593341	0.482829	4.55658	1.72223	3.3755	-2.78216	3.96884	0.9128	7.0872		Baseline5	2.60562	0.312279	8.11909	2.87053	5.62614	-3.02052	8.23176	1.2364	7.7636		Baseline5	1.31078	1.34689	4.6584	1.64699	3.22804	-1.91727	4.53882	1.2364	7.7636
6	SHAM	7.50791	6.25097	26.7119	10.0961	19.7881	-12.2802	27.296	0.9128	7.0872		SHAM	7.8078	9.60517	15.25	5.76396	11.2972	-3.48937	19.105	0.9128	7.0872		ADMX	27.5499	23.1346	16.9698	5.99974	11.7593	15.7906	39.3092	1.2364	7.7636		ADMX	32.1673	16.4502	25.2207	8.91686	17.4767	14.6905	49.644	1.2364	7.7636
7	PRE1	-2.62878	-14.3357	21.4855	8.12076	15.9164	-18.5452	13.2876	0.9128	7.0872		PRE1	11.7162	9.37324	7.35853	2.78126	5.45118	6.26499	17.1673	0.9128	7.0872		PRE1	50.1525	53.5801	30.841	10.9039	21.3713	28.7811	71.5238	1.2364	7.7636		PRE1	54.2737	54.7518	16.1087	5.69529	11.1626	43.1112	65.4363	1.2364	7.7636
8	PRE2	-2.40561	-4.42581	17.5095	6.61797	12.971	-15.3766	10.5654	0.9128	7.0872		PRE2	5.86375	8.9819	9.90703	3.7445	7.33909	-1.47535	13.2028	0.9128	7.0872		PRE2	17.4825	20.622	21.2988	7.53026	14.759	2.72343	32.2415	1.2364	7.7636		PRE2	21.8283	22.4305	8.25385	2.91818	5.71952	16.1088	27.5478	1.2364	7.7636
9	PRE3	-6.42212	-9.76262	16.7361	6.32567	12.3981	-18.8202	5.97596	0.9128	7.0872		PRE3	7.43303	7.6601	12.62	4.76992	9.34888	-1.91586	16.7819	0.9128	7.0872		PRE3	21.5032	25.6219	10.2426	3.6213	7.09762	14.4056	28.6009	1.2364	7.7636		PRE3	38.231	25.886	29.7986	10.5354	20.649	17.582	58.88	1.2364	7.7636
10	PRE4	-12.7872	-15.7586	17.4724	6.60393	12.9435	-25.7306	0.156324	0.9128	7.0872		PRE4	6.15647	3.78129	10.7069	4.04684	7.93165	-1.77518	14.0881	0.9128	7.0872		PRE4	-3.60327	-1.14283	13.5196	4.77989	9.36841	-12.9717	5.76514	1.2364	7.7636		PRE4	11.4868	4.96636	22.7995	8.06084	15.799	-4.31216	27.2858	1.2364	7.7636
11	VEH1	-9.92676	-15.4939	16.7445	6.32882	12.4043	-22.331	2.4775	0.9128	7.0872		DEX1	2.03702	1.77409	8.77748	3.31758	6.50233	-4.46531	8.53935	0.9128	7.0872		VEH1	68.5524	93.0265	65.2396	23.0657	45.2079	23.3445	113.76	1.2364	7.7636		DEX1	61.5149	67.1633	37.7968	13.3632	26.1914	35.3235	87.7063	1.2364	7.7636
12	VEH2	-6.20286	-6.53212	10.0907	3.81393	7.47516	-13.678	1.27229	0.9128	7.0872		DEX2	-9.1371	-13.0168	10.3421	3.90895	7.66141	-16.7985	-1.47569	0.9128	7.0872		VEH2	53.5113	73.8412	60.3755	21.346	41.8373	11.674	95.3486	1.2364	7.7636		DEX2	15.375	6.70679	26.682	9.43351	18.4893	-3.11434	33.8643	1.2364	7.7636
13	VEH3	-11.4609	-21.6161	18.5867	7.02512	13.769	-25.2299	2.30805	0.9128	7.0872		DEX3	-16.9181	-17.0972	4.88419	1.84605	3.61819	-20.5363	-13.2999	0.9128	7.0872		VEH3	48.4676	50.29	60.8683	21.5202	42.1788	6.28883	90.6464	1.2364	7.7636		DEX3	25.9188	15.4	31.6022	11.1731	21.8988	4.01995	47.8176	1.2364	7.7636
14	VEH4	-13.4614	-9.29255	18.0138	6.80857	13.3446	-26.8059	-0.116811	0.9128	7.0872		DEX4	-20.7714	-22.7885	7.33379	2.77191	5.43285	-26.2043	-15.3386	0.9128	7.0872		VEH4	30.2194	35.3022	54.2597	19.1837	37.5994	-7.37995	67.8188	1.2364	7.7636		DEX4	6.97353	4.36487	17.768	6.28192	12.3123	-5.33881	19.2859	1.2364	7.7636
15	VEH5	-17.0102	-21.8427	26.8665	10.1546	19.9026	-36.9128	2.8924	0.9128	7.0872		DEX5	-22.1923	-23.629	6.80137	2.57068	5.03844	-27.2307	-17.1538	0.9128	7.0872		VEH5	22.1385	29.0102	46.1453	16.3148	31.9765	-9.83802	54.1149	1.2364	7.7636		DEX5	13.7156	3.8049	30.361	10.7342	21.0387	-7.32313	34.7543	1.2364	7.7636
16	VEH6	-22.9327	-29.2653	20.8358	7.87517	15.4351	-38.3677	-7.49762	0.9128	7.0872		DEX6	-20.0966	-20.8081	5.75816	2.17638	4.26562	-24.3622	-15.831	0.9128	7.0872		VEH6	16.8726	25.531	43.1483	15.2552	29.8997	-13.0271	46.7723	1.2364	7.7636		DEX6	-1.36617	-0.0172071	29.2256	10.3328	20.252	-21.6181	18.8858	1.2364	7.7636
17	VEH7	-19.3901	-25.3061	26.1531	9.88492	19.3741	-38.7642	-0.0160347	0.9128	7.0872		DEX7	-21.7766	-23.7314	6.60872	2.49786	4.89572	-26.6723	-16.8808	0.9128	7.0872		VEH7	15.6703	11.8946	29.3246	10.3678	20.3205	-4.6502	35.9908	1.2364	7.7636		DEX7	14.1261	8.27465	36.0499	12.7456	24.9808	-10.8547	39.107	1.2364	7.7636
	Data (B5-AR22 cells) are shown as the Mean, Median, Standard Deviation (STD DEV), Standard error (SEM), Confidence Interval (CI), Lower and Upper limits for the Mean and the Median for each treatment group.
	ΔHR was computed as the difference between the mean average from each day of recording and the mean average of the 5 days of baseline recording.
												NORMALIZED TO DAY 10																						NORMALIZED TO DAY 10
												DAY 10	0	0	0	0	0	0	0	0.9128	7.0872													DAY 10	0	0	0	0	0	0	0	1.2364	7.7636
												DEX1	-4.11945	-4.8314	4.53048	1.71236	3.35616	-7.47562	-0.763288	0.9128	7.0872													DEX1	50.0281	75.0601	52.6156	18.6024	36.4601	13.568	86.4882	1.2364	7.7636
												DEX2	-15.2936	-17.0546	6.95256	2.62782	5.15043	-20.444	-10.1431	0.9128	7.0872													DEX2	3.8882	17.0446	40.7977	14.4242	28.2708	-24.3826	32.159	1.2364	7.7636
												DEX3	-23.0746	-19.0331	11.6229	4.39305	8.61022	-31.6848	-14.4643	0.9128	7.0872													DEX3	14.432	22.2909	41.3972	14.6361	28.6863	-14.2543	43.1182	1.2364	7.7636
												DEX4	-26.9279	-30.666	14.9873	5.66469	11.1026	-38.0305	-15.8253	0.9128	7.0872													DEX4	-4.51328	9.13161	34.374	12.1531	23.8196	-28.3328	19.3063	1.2364	7.7636
												DEX5	-28.3487	-26.9643	11.2394	4.24811	8.32613	-36.6749	-20.0226	0.9128	7.0872													DEX5	2.22879	6.46707	42.9977	15.202	29.7953	-27.5665	32.0241	1.2364	7.7636
												DEX6	-26.2531	-28.6009	14.4107	5.44673	10.6754	-36.9285	-15.5777	0.9128	7.0872													DEX6	-12.853	-6.3385	35.3273	12.4901	24.4801	-37.3331	11.6272	1.2364	7.7636
												DEX7	-27.933	-25.6673	13.4611	5.08782	9.97194	-37.905	-17.9611	0.9128	7.0872													DEX7	2.63934	6.51357	40.6295	14.3647	28.1543	-25.5149	30.7936	1.2364	7.7636
												Data (M28-V35 and AI28-AR35 cells) are shown as the Mean, Median, Standard Deviation (STD DEV), Standard error (SEM), Confidence Interval (CI), Lower and Upper limits for the Mean and the Median for each treatment group.
												Normalized ΔHR to day 10 was computed as the difference between the mean average from each day of oral treatment (11-17) and day 10.
