# Supplementary material for: Dexamethasone Causes Hypertension in Rats Even Under Chemical Blockade of Peripheral Sympathetic Nerves
Source: Front Neurosci. 2019 Dec 6;13:1305. doi: 10.3389/fnins.2019.01305 (PMC6909820; doi:10.3389/fnins.2019.01305)
Supplement: Supplementary file 7 [file Table_6.xlsx]

## Sheet: MAP LIGHT 
Supplementary file S5 Light Avg 6-OHDA 3 DAYS
DELTA MAP												DELTA MAP											DELTA MAP											DELTA MAP
GROUP	VEH/VEH											VEH/DEX											3 DAY 6-OHDA/VEH											3 DAY 6-OHDA/DEX
							MEAN LIMITS		MEDIAN LIMITS									MEAN LIMITS		MEDIAN LIMITS									MEAN LIMITS		MEDIAN LIMITS									MEAN LIMITS		MEDIAN LIMITS
	Exp. Day	MEAN	MEDIAN	STD DEV	SEM	CI	LOWER	UPPER	LOWER	UPPER		Exp. Day	MEAN	MEDIAN	STD DEV	SEM	CI	LOWER	UPPER	LOWER	UPPER		Exp. Day	MEAN	MEDIAN	STD DEV	SEM	CI	LOWER	UPPER	LOWER	UPPER		Exp. Day	MEAN	MEDIAN	STD DEV	SEM	CI	LOWER	UPPER	LOWER	UPPER
1	Pre tx 1	-0.387422	0.571371	2.72562	0.963653	1.88872	-2.27615	1.5013	1	7		Pre tx 1	-0.723414	-0.520229	1.99233	0.753029	1.38059	-2.104	0.657173	1	7		Pre tx 1	-0.0597605	-0.310321	1.12759	0.460338	0.902245	-0.962005	0.842484	1	6		Pre tx 1	-0.479465	-0.568786	0.528318	0.199685	0.391376	-0.870841	-0.0880893	1	7
2	Pre tx 2	-0.653789	-0.328986	4.20187	1.48559	2.91169	-3.56548	2.25791	1	7		Pre tx 2	0.33577	0.216271	1.23198	0.465644	0.853701	-0.517931	1.18947	1	7		Pre tx 2	-1.59947	-1.62264	0.460255	0.187898	0.368274	-1.96774	-1.2312	1	6		Pre tx 2	-0.919751	-1.071	0.444316	0.167936	0.329148	-1.2489	-0.590603	1	7
3	Pre tx 3	-1.42062	-2.06141	1.97773	0.699233	1.37047	-2.79109	-0.0501452	1	7		Pre tx 3	-1.44278	-1.06354	2.45846	0.929211	1.7036	-3.14637	0.260818	1	7		Pre tx 3	-1.07128	-1.20086	0.663974	0.271066	0.53128	-1.60256	-0.539995	1	6		Pre tx 3	0.373555	0.0342143	1.89201	0.715112	1.40159	-1.02804	1.77515	1	7
4	Pre tx 4	-0.980391	-3.56499	5.73587	2.02794	3.97468	-4.95507	2.99429	1	7		Pre tx 4	0.477292	0.521814	2.06348	0.779923	1.42989	-0.952603	1.90719	1	7		Pre tx 4	1.05537	1.12165	0.533442	0.217777	0.426835	0.628536	1.48221	1	6		Pre tx 4	-0.363373	-0.317357	0.96872	0.366142	0.717624	-1.081	0.354251	1	7
5	Pre tx 5	0.645476	-0.143986	3.21515	1.13673	2.22794	-1.58247	2.87342	1	7		Pre tx 5	1.35313	1.96549	1.79913	0.680006	1.24671	0.106422	2.59984	1	7		Pre tx 5	1.67513	1.74739	0.91232	0.372453	0.729995	0.94514	2.40513	1	6		Pre tx 5	1.38903	1.6649	0.883728	0.334018	0.654663	0.734372	2.0437	1	7
6	VEH 6-OHDA	-2.1598	-2.37347	2.0758	0.733905	1.43843	-3.59822	-0.721369	1	7		VEH 6-OHDA	1.76927	1.6436	2.09866	0.793218	1.45427	0.315002	3.22354	1	7		6-OHDA	-0.652931	-0.980251	3.70613	1.51302	2.96547	-3.6184	2.31254	1	6		6-OHDA 1	2.83332	4.4414	10.0038	3.78109	7.41079	-4.57747	10.2441	1	7
7	PRE VEH 6-OHDA	-1.52167	-1.77502	2.02486	0.715894	1.40313	-2.92479	-0.11854	1	7		PRE VEH 6-OHDA	0.906007	1.50777	1.86345	0.70432	1.29128	-0.385278	2.19729	1	7		PRE 6-OHDA	-10.3711	-10.7369	7.26847	2.96734	5.81588	-16.187	-4.55519	1	6		POST OHDA1	-13.6783	-12.5122	8.1937	3.09693	6.06986	-19.7482	-7.60848	1	7
8	VEH 6-OHDA	-1.49943	-1.6117	3.51374	1.24229	2.43485	-3.93428	0.935419	1	7		VEH 6-OHDA	2.42059	1.96372	1.99786	0.75512	1.38442	1.03617	3.80501	1	7		6-OHDA	-9.56897	-11.1224	4.71523	1.92498	3.7729	-13.3419	-5.79607	1	6		6-OHDA-2	-8.91809	-8.655	6.67958	2.52464	4.94821	-13.8663	-3.96988	1	7
9	PRE VEH 6-OHDA	-0.0657281	-0.336957	2.69998	0.954589	1.87096	-1.93669	1.80523	1	7		PRE VEH 6-OHDA	2.56955	2.02107	1.95833	0.740179	1.35703	1.21252	3.92658	1	7		PRE 6-OHDA2	-7.01636	-7.04661	4.01353	1.63852	3.21143	-10.2278	-3.80493	1	6		POST OHDA2	-8.12961	-9.88714	3.96491	1.4986	2.9372	-11.0668	-5.19241	1	7
10	VEH 6-OHDA	-1.39352	-1.33574	2.68165	0.948106	1.85825	-3.25178	0.46473	1	7		VEH 6-OHDA	3.16138	3.78417	2.29283	0.866608	1.58882	1.57256	4.7502	1	7		6-OHDA	-4.76908	-5.67637	2.73978	1.11851	2.19224	-6.96131	-2.57684	1	6		6-OHDA 3	-8.19009	-7.04716	4.71263	1.78121	3.4911	-11.6812	-4.69899	1	7
11	Vehicle 1	-0.990687	-1.79841	1.61302	0.570289	1.11775	-2.10843	0.127058	1	7		DEX 1	2.81573	2.5905	2.60901	0.986114	1.80792	1.0078	4.62365	1	7		Vehicle 1	-2.92118	-3.79456	4.16505	1.70037	3.33267	-6.25386	0.411491	1	6		Dex 1	-7.88833	-8.25496	3.61715	1.36716	2.67958	-10.5679	-5.20876	1	7
12	Vehicle 2	-1.3455	-1.75506	1.82761	0.646157	1.26644	-2.61195	-0.0790599	1	7		DEX 2	7.92449	8.45327	2.63149	0.994609	1.8235	6.10099	9.74798	1	7		Vehicle 2	-1.74295	-1.21011	3.48237	1.42167	2.78642	-4.52937	1.04347	1	6		Dex 2	1.71667	0.883357	2.46776	0.932726	1.82811	-0.111443	3.54478	1	7
13	Vehicle 3	-3.37255	-3.22553	1.97749	0.699149	1.37031	-4.74286	-2.00225	1	7		DEX 3	9.79376	9.26437	2.17445	0.821864	1.50679	8.28697	11.3005	1	7		Vehicle 3	-1.11428	0.0872786	3.09711	1.26439	2.47816	-3.59244	1.36388	1	6		Dex 3	5.04354	3.47521	4.16358	1.57369	3.08437	1.95918	8.12791	1	7
14	Vehicle 4	-3.07473	-2.33574	2.0132	0.711775	1.39505	-4.46978	-1.67967	1	7		DEX 4	10.7549	11.2868	1.90608	0.720431	1.32082	9.43409	12.0757	1	7		Vehicle 4	-0.550705	-0.175614	2.53755	1.03595	2.03043	-2.58113	1.47972	1	6		Dex 4	4.86945	4.86771	2.7538	1.04084	2.04001	2.82944	6.90946	1	7
15	Vehicle 5	-2.61181	-1.35394	2.204	0.779232	1.52727	-4.13908	-1.08454	1	7		DEX 5	13.1917	13.9038	3.07576	1.16253	2.13136	11.0604	15.3231	1	7		Vehicle 5	1.59366	0.40285	3.12841	1.27717	2.50321	-0.90955	4.09686	1	6		Dex 5	7.13677	6.92439	1.60624	0.607103	1.1899	5.94687	8.32667	1	7
16	Vehicle 6	-2.09012	-1.83399	2.68168	0.948117	1.85828	-3.94839	-0.23184	1	7		DEX 6	15.2506	15.9874	2.81412	1.06364	1.95005	13.3005	17.2006	1	7		Vehicle 6	2.8632	2.35782	4.18296	1.70769	3.347	-0.483803	6.2102	1	6		Dex 6	8.03494	8.38633	2.85214	1.07801	2.11286	5.92208	10.1478	1	7
17	Vehicle 7	-2.23256	-1.85867	2.00609	0.709258	1.39012	-3.62269	-0.842444	1	7		DEX 7	16.8438	17.346	2.38037	0.899694	1.64948	15.1943	18.4932	1	7		Vehicle 7	1.33436	0.7811	1.0538	0.430212	0.843199	0.491156	2.17755	1	6		Dex 7	11.1502	10.8047	1.7182	0.649417	1.27283	9.8774	12.4231	1	7
	Data (B5-AR22 cells) are shown as the Mean, Median, Standard Deviation (STD DEV), Standard error (SEM), Confidence Interval (CI), Lower and Upper limits for the Mean and the Median for each treatment group.
	ΔMAP was computed as the difference between the mean average from each day of recording and the mean average of the 5 days of baseline recording.
												NORMALIZED TO DAY 10																						NORMALIZED TO DAY 10
												DAY 10	0	0	0	0	0	0	0	1	7													DAY 10	0	0	0	0	0	0	0	1	7
												Dex 1	-0.345659	0.0055	1.90087	0.718462	1.31721	-1.66287	0.971553	1	7													Dex 1	0.301755	0.763429	2.13701	0.807715	1.58309	-1.28134	1.88485	1	7
												Dex 2	4.7631	5.01193	4.08142	1.54263	2.82823	1.93488	7.59133	1	7													Dex 2	9.90676	9.78229	2.96983	1.12249	2.20004	7.70671	12.1068	1	7
												Dex 3	6.63237	6.46064	4.20173	1.58811	2.9116	3.72077	9.54397	1	7													Dex 3	13.2336	13.5014	2.54132	0.96053	1.8826	11.351	15.1162	1	7
												Dex 4	7.59353	6.9534	3.30564	1.24941	2.29065	5.30288	9.88417	1	7													Dex 4	13.0595	13.1045	2.53081	0.956557	1.87482	11.1847	14.9344	1	7
												Dex 5	10.0303	10.1301	4.37106	1.65211	3.02893	7.00139	13.0593	1	7													Dex 5	15.3269	14.3938	3.50452	1.32458	2.59614	12.7307	17.923	1	7
												Dex 6	12.0892	11.6923	4.60781	1.74159	3.19299	8.8962	15.2822	1	7													Dex 6	16.225	14.939	3.84997	1.45515	2.85205	13.373	19.0771	1	7
												Dex 7	13.6824	14.6193	4.33319	1.63779	3.00269	10.6797	16.6851	1	7													Dex 7	19.3403	17.8519	4.16573	1.5745	3.08596	16.2544	22.4263	1	7
												Data (M28-V35 and AI28-AR35 cells) are shown as the Mean, Median, Standard Deviation (STD DEV), Standard error (SEM), Confidence Interval (CI), Lower and Upper limits for the Mean and the Median for each treatment group.
												Normalized ΔMAP to day 10 was computed as the difference between the mean average from each day of oral treatment (11-17) and day 10.

## Sheet: HR LIGHT 
Supplementary file S5 Light Avg 6-OHDA 3 DAYS
DELTA HR												DELTA HR											DELTA HR											DELTA HR
GROUP	VEH/VEH											VEH/DEX											3 DAY 6-OHDA/VEH											3 DAY 6-OHDA/DEX
							MEAN LIMITS		MEDIAN LIMITS									MEAN LIMITS		MEDIAN LIMITS									MEAN LIMITS		MEDIAN LIMITS									MEAN LIMITS		MEDIAN LIMITS
	Exp. Day	MEAN	MEDIAN	STD DEV	SEM	CI	LOWER	UPPER	LOWER	UPPER		Exp. Day	MEAN	MEDIAN	STD DEV	SEM	CI	LOWER	UPPER	LOWER	UPPER		Exp. Day	MEAN	MEDIAN	STD DEV	SEM	CI	LOWER	UPPER	LOWER	UPPER		Exp. Day	MEAN	MEDIAN	STD DEV	SEM	CI	LOWER	UPPER	LOWER	UPPER
1	Pre tx 1	2.6122	3.80964	6.92547	2.61758	5.13036	-2.51817	7.74256	1	7		Pre tx 1	7.94998	10.8889	7.39365	2.79454	5.47719	2.47279	13.4272	1	7		Pre tx 1	-0.67405	1.91259	7.72427	3.15342	6.18059	-6.85464	5.50654	1	6		Pre tx 1	3.35431	2.5415	4.88692	1.84708	3.62022	-0.265908	6.97453	1	7
2	Pre tx 2	0.599829	-3.22974	8.67389	3.27842	6.42559	-5.82576	7.02542	1	7		Pre tx 2	0.265162	0.369443	3.2401	1.22464	2.40025	-2.13509	2.66542	1	7		Pre tx 2	-0.396264	-0.00557143	6.68799	2.73036	5.35141	-5.74767	4.95514	1	6		Pre tx 2	-0.78419	-1.90649	2.47932	0.937095	1.83667	-2.62086	1.05248	1	7
3	Pre tx 3	-2.18268	-0.636714	7.93025	2.99735	5.87471	-8.05739	3.69202	1	7		Pre tx 3	-4.20795	-1.34934	7.47158	2.82399	5.53492	-9.74287	1.32697	1	7		Pre tx 3	-2.68462	-3.78062	2.60052	1.06166	2.08081	-4.76543	-0.603813	1	6		Pre tx 3	-0.862241	-0.740629	5.67268	2.14407	4.2023	-5.06454	3.34006	1	7
4	Pre tx 4	-0.819314	-0.939686	3.87987	1.46645	2.8742	-3.69351	2.05488	1	7		Pre tx 4	-0.0800801	-0.165186	3.35045	1.26635	2.482	-2.56208	2.40192	1	7		Pre tx 4	-1.87563	0.552821	4.7197	1.92681	3.77648	-5.65211	1.90084	1	6		Pre tx 4	-0.891924	-1.4069	3.91092	1.47819	2.89719	-3.78912	2.00527	1	7
5	Pre tx 5	-0.210029	2.29574	6.1875	2.33865	4.58368	-4.79371	4.37365	1	7		Pre tx 5	-3.92711	-4.25434	5.00417	1.8914	3.70707	-7.63419	-0.220039	1	7		Pre tx 5	5.63057	-2.37611	18.04	7.36482	14.4348	-8.8042	20.0653	1	6		Pre tx 5	-0.815955	-0.187986	2.16935	0.819939	1.60705	-2.42301	0.791096	1	7
6	VEH 6-OHDA	4.20895	-0.839429	13.6425	5.15637	10.1063	-5.89734	14.3152	1	7		VEH 6-OHDA	-1.41822	-0.414407	4.41842	1.67001	3.27315	-4.69137	1.85494	1	7		6-OHDA	32.5432	27.9737	31.8901	13.0191	25.517	7.02625	58.0602	1	6		6-OHDA 1	20.8167	20.2542	15.565	5.88301	11.5305	9.28624	32.3472	1	7
7	PRE VEH 6-OHDA	3.2528	-1.20187	10.2844	3.88716	7.61869	-4.36589	10.8715	1	7		PRE VEH 6-OHDA	-2.10132	-1.96726	7.58672	2.86751	5.62022	-7.72153	3.5189	1	7		PRE 6-OHDA	53.3093	46.5283	18.6892	7.62983	14.9542	38.3551	68.2635	1	6		POST OHDA1	71.5903	75.8274	33.7698	12.7638	25.0166	46.5737	96.6068	1	7
8	VEH 6-OHDA	-8.12799	-5.0554	6.61359	2.4997	4.89933	-13.0273	-3.22866	1	7		VEH 6-OHDA	-7.78443	-12.236	13.2045	4.99084	9.78186	-17.5663	1.99743	1	7		6-OHDA	34.886	34.0925	18.7162	7.64084	14.9758	19.9102	49.8617	1	6		6-OHDA-2	56.9048	62.6774	28.9742	10.9512	21.464	35.4408	78.3688	1	7
9	PRE VEH 6-OHDA	-4.92378	-4.521	7.88247	2.9793	5.83931	-10.7631	0.915528	1	7		PRE VEH 6-OHDA	-6.08153	-4.0779	10.3491	3.91158	7.66656	-13.7481	1.58503	1	7		PRE 6-OHDA2	41.8492	26.8951	25.6432	10.4688	20.5185	21.3307	62.3676	1	6		POST OHDA2	61.47	61.6903	27.0512	10.2244	20.0394	41.4305	81.5094	1	7
10	VEH 6-OHDA	-1.63934	-2.24846	17.8826	6.75898	13.2474	-14.8867	11.608	1	7		VEH 6-OHDA	-8.04568	-12.9505	15.5494	5.87712	11.519	-19.5646	3.47327	1	7		6-OHDA	30.7886	29.8256	16.938	6.91492	13.553	17.2357	44.3416	1	6		6-OHDA 3	42.9881	46.3131	19.2451	7.27397	14.2567	28.7314	57.2448	1	7
11	Vehicle 1	-12.6893	-15.2614	13.1694	4.97755	9.75583	-22.4451	-2.93343	1	7		DEX 1	-8.89852	-7.7804	13.4983	5.10188	9.99949	-18.898	1.10097	1	7		Vehicle 1	30.5069	27.4528	12.8502	5.24605	10.2821	20.2248	40.789	1	6		Dex 1	31.326	34.6324	17.4819	6.60752	12.9505	18.3755	44.2765	1	7
12	Vehicle 2	-9.97641	-7.81143	9.18581	3.47191	6.80482	-16.7812	-3.17159	1	7		DEX 2	-21.7678	-27.5817	15.4253	5.83023	11.427	-33.1948	-10.3407	1	7		Vehicle 2	27.9269	28.3896	17.162	7.00634	13.7322	14.1947	41.6591	1	6		Dex 2	-5.23222	-0.310557	18.272	6.90618	13.5359	-18.7681	8.30364	1	7
13	Vehicle 3	-7.25657	-7.53469	9.63549	3.64187	7.13794	-14.3945	-0.118627	1	7		DEX 3	-24.2351	-29.9953	15.1472	5.72509	11.221	-35.4561	-13.0142	1	7		Vehicle 3	22.876	30.4984	16.3377	6.66982	13.0726	9.80339	35.9486	1	6		Dex 3	-1.79889	5.62387	19.3508	7.3139	14.335	-16.1339	12.5361	1	7
14	Vehicle 4	-13.8837	-15.1564	11.3323	4.28322	8.39496	-22.2786	-5.48869	1	7		DEX 4	-23.0847	-22.1699	12.2211	4.61915	9.05337	-32.1381	-14.0314	1	7		Vehicle 4	13.5967	11.288	10.4033	4.24714	8.32424	5.2725	21.921	1	6		Dex 4	-0.977454	-0.232929	18.8642	7.13002	13.9746	-14.952	12.9971	1	7
15	Vehicle 5	-10.9972	-18.0417	21.3002	8.05072	15.7791	-26.7764	4.78188	1	7		DEX 5	-25.4181	-28.0062	17.6487	6.6706	13.0741	-38.4922	-12.344	1	7		Vehicle 5	12.3613	8.48029	14.9617	6.10808	11.9716	0.389683	24.3329	1	6		Dex 5	-12.1796	-10.1635	16.4336	6.21132	12.174	-24.3535	-0.00557934	1	7
16	Vehicle 6	-16.1931	-18.0634	11.919	4.50497	8.82958	-25.0227	-7.36356	1	7		DEX 6	-17.488	-20.3313	14.8375	5.60806	10.9916	-28.4796	-6.49637	1	7		Vehicle 6	11.1202	13.5364	11.9256	4.86859	9.54226	1.57789	20.6624	1	6		Dex 6	-18.0951	-22.2308	12.6526	4.78225	9.37304	-27.4682	-8.72211	1	7
17	Vehicle 7	-9.3254	-11.9469	23.1647	8.75543	17.1603	-26.4857	7.83494	1	7		DEX 7	-18.909	-18.7515	12.3097	4.65262	9.11897	-28.0279	-9.78998	1	7		Vehicle 7	2.02583	3.63864	13.2758	5.41982	10.6226	-8.59681	12.6485	1	6		Dex 7	-23.3093	-23.0196	14.8828	5.62516	11.0251	-34.3344	-12.2842	1	7
	Data (B5-AR22 cells) are shown as the Mean, Median, Standard Deviation (STD DEV), Standard error (SEM), Confidence Interval (CI), Lower and Upper limits for the Mean and the Median for each treatment group.
	ΔHR was computed as the difference between the mean average from each day of recording and the mean average of the 5 days of baseline recording.
																																		NORMALIZED TO DAY 10
												NORMALIZED TO DAY 10																						Veh 5	0	0	0	0	0	0	0	1	7
												Veh 5	0	0	0	0	0	0	0	1	7													Dex 1	-11.6621	-9.7255	10.572	3.99583	7.83168	-19.4938	-3.83044	1	7
												Dex 1	-0.852837	-3.54286	8.08807	3.057	5.99161	-6.84445	5.13878	1	7													Dex 2	-48.2203	-50.0101	14.9208	5.63955	11.0533	-59.2736	-37.167	1	7
												Dex 2	-13.7221	-8.85336	11.5522	4.3663	8.5578	-22.2799	-5.16427	1	7													Dex 3	-44.787	-37.6588	12.8616	4.86123	9.52784	-54.3148	-35.2592	1	7
												Dex 3	-16.1894	-10.1114	16.4128	6.20345	12.1585	-28.348	-4.03092	1	7													Dex 4	-43.9656	-42.9977	6.61305	2.4995	4.89892	-48.8645	-39.0666	1	7
												Dex 4	-15.0391	-20.2516	15.3769	5.81191	11.3911	-26.4302	-3.64792	1	7													Dex 5	-55.1677	-54.732	11.3509	4.29022	8.40868	-63.5763	-46.759	1	7
												Dex 5	-17.3724	-17.0957	13.7792	5.20804	10.2076	-27.58	-7.16484	1	7													Dex 6	-61.0833	-59.0731	14.1805	5.35972	10.5048	-71.5881	-50.5784	1	7
												Dex 6	-9.44229	-11.3138	17.9446	6.78241	13.2933	-22.7356	3.85099	1	7													Dex 7	-66.2974	-65.6291	10.9901	4.15388	8.14146	-74.4389	-58.156	1	7
												Dex 7	-10.8633	-15.3533	17.7873	6.72295	13.1767	-24.04	2.31348	1	7
												Data (M28-V35 and AI28-AR35 cells) are shown as the Mean, Median, Standard Deviation (STD DEV), Standard error (SEM), Confidence Interval (CI), Lower and Upper limits for the Mean and the Median for each treatment group.
												Normalized ΔHR to day 10 was computed as the difference between the mean average from each day of oral treatment (11-17) and day 10.
